# Supplementary material for: Using published pathway figures in enrichment analysis and machine learning
Source: BMC Genomics. 2023 Nov 25;24:713. doi: 10.1186/s12864-023-09816-1 (PMC10676589; doi:10.1186/s12864-023-09816-1)
Supplement: Supplementary file 2 — Additional file 2: Table S2. NES values of leukemia expression. The NES scores for each mutation in pathways are calculated using GSEA. The differences between NES of subtype S and subtype L are listed in column 'Ave. NES difference'. The 'CLGS' column describes whether each path belongs to CLGS. [file 12864_2023_9816_MOESM2_ESM.csv]

Supplementary Table 2. NES values of leukemia expression. The NES scores for each mutation in pathways are calculated using GSEA. The differences between NES of subtype S and subtype L are listed in column 'Ave. NES difference'. The 'CLGS' column describes whether each path belongs to CLGS.
Pathways	FLT3_ITD_NPM1	FLT3_ITD	INV3_RAS	T8_21	SRSF2	RUNX1	CEBPA	INV16	Ave. NES difference	CLGS
pmc7981899__13045_2021_1060_fig1_html.jpg	-0.900602987	-0.903452053	1.185325798	1.404816894	0.808062681	1.750027902	1.009839999	1.270069361	1.454806448	FALSE
pmc7604619__1052524.fig3.jpg	-0.841575562	-0.805199711	1.104061813	1.306569973	0.885056534	1.65156191	0.895936121	0.98908801	1.326546996	FALSE
pmc4404310__nihms326998f1.jpg	-0.991350402	-0.927265193	1.09033242	1.205980277	0.633211036	1.858199976	1.128405745	0.97131725	1.435517248	FALSE
pmc4965903__473f1.jpg	-1.13721083	-1.046155342	1.202882287	1.236853704	0.863297904	1.586342373	1.202026436	1.188681184	1.542268282	FALSE
pmc3252817__nihms-302278-f0002.jpg	-0.834710112	-0.750251106	1.274194776	1.44919792	0.691044935	1.586274364	1.154314091	1.293123224	1.338379721	FALSE
pmc3578734__11899_2012_152_fig1_html.jpg	-0.755342311	-0.686947674	1.22431414	1.251690543	0.822507137	1.442645093	1.173308619	1.204192607	1.251527415	FALSE
pmc2755958__zbc0360984490007.jpg	-0.893225921	-0.837916873	1.359450011	1.557006654	0.761376009	1.891859811	0.696007145	1.390986643	1.383344847	FALSE
pmc5460107__sci-04-2017.05.04-f2.jpg	-0.974614767	-0.967106214	1.313909564	1.403516435	1.084315025	1.845322022	0.833840993	1.28953877	1.500577121	FALSE
pmc3416961__nihms368117f1.jpg	-0.833623959	-0.639563118	0.919718932	1.213686217	0.914377285	1.906299665	1.108220689	1.154049951	1.443816143	FALSE
pmc8010610__ajbr0011-0001-f1.jpg	-0.714215371	-0.671783157	0.840045648	1.190806815	0.71696139	1.957572325	1.11487461	1.151110981	1.408249517	FALSE
pmc4222471__991653.fig2.jpg	-0.68322862	-0.612045755	0.951206426	1.437263125	0.884276788	1.842038732	1.264417292	1.254271822	1.451142868	FALSE
pmc7266824__ott-13-4877-g0002.jpg	-0.682781007	-0.601747293	1.115564458	1.522569854	0.927076345	2.213243456	1.087040135	1.255221389	1.457351517	FALSE
pmc6084457__nihms-979949-f0001.jpg	-0.861509518	-0.811879014	0.86635779	1.268358831	0.916034795	1.427977441	0.964319233	1.456635614	1.47567543	FALSE
pmc7582884__41392_2020_340_fig1_html.jpg	-0.903659978	-0.934080939	0.951864101	1.128457093	0.977459264	1.500736053	0.971010226	1.304819779	1.471788755	FALSE
hsa05220	-0.811186317	-0.738422511	0.888045934	1.285217009	1.193809481	1.423572166	1.206193873	1.255361709	1.493351813	FALSE
pmc2911128__oncotarget-01-89-g001.jpg	-0.891007743	-0.794951139	0.784783778	1.334135398	0.954963776	1.84809152	1.428968308	1.370002169	1.687623936	FALSE
R-HSA-2122947	-0.917858842	-0.701048962	0.776792983	1.084849139	1.03395709	1.637508213	1.416132187	1.416826831	1.598559632	FALSE
pmc5499698__nihms867145f3.jpg	-1.185371663	-1.025877309	0.772613351	1.067647724	1.435577177	1.757901852	1.009321705	1.607750571	1.855185013	FALSE
pmc7519530__40164_2020_183_fig6_html.jpg	-0.751563562	-0.813173946	1.097114091	1.719301456	1.058057836	1.295240759	1.315145605	1.448239698	1.523071543	FALSE
pmc7682536__nihms-1646861-f0001.jpg	-0.829680727	-0.776415378	1.131326378	1.590453288	1.131301617	1.272347754	1.275439694	1.330766537	1.478318354	FALSE
pmc151536__mb0230960007.jpg	-0.665893353	-0.734299654	1.421178788	1.628409859	0.943663195	1.32099238	1.119552469	1.50828037	1.297184394	FALSE
pmc6826683__cancers-11-01462-g010.jpg	-0.47901776	-0.510519906	1.03598181	1.420763095	0.930365281	1.338517787	1.025753643	1.45655348	1.218909276	FALSE
pmc6262299__fnins-12-00834-g002.jpg	-0.623643116	-0.857130321	1.290435462	1.554479897	1.37248748	1.470700588	0.926799971	1.276946298	1.383728839	FALSE
R-HSA-5655302	-0.69626163	-0.737564803	1.25181745	1.487017856	1.219005042	1.555461275	0.987201252	0.843118321	1.27903041	FALSE
pmc5825082__pone.0193429.g007.jpg	-0.565462511	-1.016482175	1.566221032	1.485898481	1.038602562	1.185548206	0.837497257	1.250632311	1.164876981	FALSE
pmc4377229__nihms671956f1.jpg	-0.824588354	-0.88781585	1.351848585	1.899455415	0.846492563	1.585264014	1.292675272	1.350061385	1.514974936	FALSE
pmc2744278__zlj9990988150003.jpg	-0.862618342	-0.724622565	1.297853219	1.764443153	1.012794673	1.548548192	1.281025433	1.293122912	1.476449435	FALSE
pmc5743003__iett_a_1406924_f0001_oc.jpg	-0.918140321	-0.767448595	1.046032816	1.762153261	0.96729444	1.5044413	1.605079068	1.632457773	1.707470535	FALSE
hsa05221	-0.748676462	-0.730907693	0.859075115	1.72871737	1.34590452	1.632484851	1.306143844	1.481677613	1.705821986	FALSE
pmc7314846__41419_2020_2686_fig3_html.jpg	-0.988605784	-0.911698713	1.015420129	1.745727242	1.039480702	1.271619171	1.080156736	1.615677169	1.64549366	FALSE
pmc6834141__ijms-20-05034-g002.jpg	-1.077942432	-1.016514689	0.887140269	1.655901899	0.819228898	1.103183054	0.946698631	1.245744689	1.556590385	FALSE
pmc2180393__nihms36104f2.jpg	-1.089355715	-0.822435849	0.931331541	0.821582141	1.175011911	1.509762997	0.742826946	1.25108912	1.426874631	FALSE
pmc8006759__ott-14-2109-g0001.jpg	-1.057590344	-0.808544411	0.628635081	0.773361862	1.309990628	1.49761173	0.746030374	1.331110864	1.544120983	FALSE
pmc7756118__fonc-10-585151-g006.jpg	-1.022133613	-0.770304938	1.054677683	0.947469336	1.392571999	1.541331797	0.673513063	1.42734159	1.442365847	FALSE
pmc6017716__molecules-23-00119-g001.jpg	-1.073452327	-0.687890689	1.070425278	0.949570209	1.006200132	1.332020481	0.840910208	1.067013748	1.269448868	FALSE
pmc7757414__fonc-10-599933-g001.jpg	-1.018258714	-0.761424806	0.804736034	1.051822495	1.084500198	1.12482611	0.764853763	1.157526269	1.361688262	FALSE
pmc6697246__nihms-1011622-f0006.jpg	-1.268169243	-0.94249503	1.122169913	0.92217261	1.281304442	1.037106268	0.773133245	1.395287754	1.444632317	FALSE
pmc5790462__oncotarget-09-3267-g005.jpg	-1.00311595	-0.974460304	1.401257847	0.690140904	1.068349176	1.040676545	0.779347657	1.257877235	1.159384439	FALSE
pmc4136471__nihms613760f2.jpg	-0.448804889	-0.778361736	1.189112662	0.912088641	1.225827221	1.02870485	0.830955561	0.787505336	0.969700976	FALSE
pmc3226315__ah2012-308252.001.jpg	-0.794370042	-0.59465197	0.925061838	1.460106871	0.707543017	1.469552634	1.267736573	1.000967806	1.335834772	FALSE
pmc5813752__onco12312-fig-0003.jpg	-0.65241446	-0.616903531	0.671105583	1.283643975	0.832602052	1.228853632	1.362451014	1.058378129	1.352589896	FALSE
pmc7466743__fonc-10-01422-g0005.jpg	-0.830350466	-0.659080777	0.987471175	1.10082416	1.141734788	1.521015345	1.194331084	0.698744011	1.2986499	FALSE
pmc3173728__ah2012-524308.002.jpg	-0.867275162	-0.90515664	1.350788289	0.998454913	0.652151801	1.442452497	0.750061674	1.141949417	1.137561898	FALSE
pmc5857409__nihms910084f4.jpg	-1.147033715	-1.17605405	0.968172412	0.904545196	0.492636409	1.539142861	0.958665745	0.856492919	1.401935077	FALSE
pmc7459983__biomedicines-08-00245-g003.jpg	-0.834397765	-0.767510086	1.270623904	1.510290813	1.727584173	1.970166081	1.179363775	1.848438866	1.757596724	FALSE
pmc2430171__glal49-19-f1.jpg	-0.786150514	-0.834292747	1.445678373	0.940436942	1.478618641	1.509876542	1.364209803	1.884551371	1.493793622	FALSE
WP2324	-0.619693925	-0.770508249	1.51847897	1.540266924	0.809984911	1.598193035	0.960051848	1.811278376	1.301196087	FALSE
pmc5639976__10.1177_2040620717721459-fig1.jpg	-0.72311818	-0.826853397	1.425816796	1.463365702	1.067272925	1.770257946	1.110784213	1.467775477	1.41727618	FALSE
pmc6627878__ijms-20-03021-g002.jpg	-0.994276323	-1.127104597	1.894138007	1.22713051	1.665716822	1.385707531	0.806948069	1.047907401	1.302429704	FALSE
pmc4622839__kcbt-16-05-1026510-g001.jpg	-0.784366725	0.987596869	0.929393885	1.564821669	1.210540607	1.864851698	1.593066279	1.373169484	1.143748604	FALSE
pmc5580463__viruses-09-00206-g004.jpg	-0.901108225	0.885072722	0.947433902	1.687497812	1.305761847	1.76153208	1.31206886	1.639200682	1.230746123	FALSE
pmc7082118__oncotarget-11-943-g005.jpg	-0.795070479	0.888006198	1.383877147	1.457428308	1.246284439	1.711843633	1.430088536	1.365196335	0.949897295	FALSE
pmc3640296__nihms445665f2.jpg	-0.796023497	1.041786892	1.069376354	1.291355563	1.383432489	1.603192584	1.258270701	1.536351625	0.976140676	FALSE
pmc4212018__nihms595549f1.jpg	-0.722705941	1.235014885	0.791887049	1.306990887	0.997100313	1.67924666	1.261166603	1.35438366	0.885045627	FALSE
pmc3398464__nihms361657f1.jpg	-0.585348589	1.211866551	0.584368514	1.673829331	1.427826792	1.534848077	1.61038891	1.656059067	1.17696161	FALSE
pmc7930050__41419_2021_3504_fig7_html.jpg	-0.803524993	0.793258493	0.890048369	0.851153283	1.422668089	1.691546077	1.079254865	1.478677256	1.011399291	FALSE
pmc3949576__jem.2113insight1fig2.jpg	-0.480655572	0.842333741	0.860888242	0.980819408	1.164691453	1.207376841	0.992014968	1.336524258	0.728763249	FALSE
pmc4357193__12943_2015_326_fig10_html.jpg	-0.677783434	1.13258175	0.711725894	1.476186797	1.477458164	1.630702007	0.648749172	1.098663864	0.877510597	FALSE
R-HSA-8853884	-0.7673014	0.854617906	1.123256483	1.212044277	1.037105752	1.514362029	1.27662513	1.057626784	0.816028465	FALSE
pmc4302085__cjc-34-01-004-g001.jpg	-0.76010445	0.719643846	0.870456298	1.176399879	1.072221979	1.436476559	1.144436764	1.015974074	0.892436619	FALSE
pmc4369647__fphys-06-00091-g0002.jpg	-0.860828008	0.822433541	1.313244196	1.095412009	0.937484814	1.324902763	0.974705726	1.272178734	0.6959869	FALSE
pmc2670612__nihms101251f2.jpg	-0.686396302	1.000539338	1.375692	1.473792422	1.068658579	1.345832151	1.249131131	1.165673941	0.697339299	FALSE
pmc4896164__40880_2016_108_fig2_html.jpg	-0.764029045	0.909303238	1.054034785	1.378246071	0.931837312	1.313906431	1.470901899	1.344833697	0.888175423	FALSE
pmc7359092__thnov10p7836g001.jpg	-0.885569687	0.823271968	1.473594886	0.956089112	1.59158713	1.404792399	1.090133176	1.236060075	0.785299989	FALSE
pmc7072741__cells-09-00444-g010.jpg	-0.803570167	0.888036569	1.284422449	0.847613147	1.210895554	0.851910919	0.791129953	1.246660958	0.533345822	FALSE
pmc3491070__nihms403765f4a.jpg	-0.499460857	0.687923851	0.786143466	1.12971639	0.573870034	0.800598877	0.904129319	1.13967322	0.584728748	FALSE
pmc4467382__oncotarget-06-5490-g001.jpg	-0.468304003	0.62872723	0.538967391	0.985750653	-0.468536775	0.823561832	1.215615208	0.97702177	0.473552332	FALSE
pmc5331859__nihms846981f1.jpg	-0.638738765	0.997055531	0.498255424	1.580578548	1.021029423	-0.73998255	0.754820396	0.996731435	0.437111387	FALSE
pmc7099013__41598_2020_62345_fig2_html.jpg	-0.995880227	1.054916415	0.601790189	0.738685956	1.262562231	0.812464883	-0.619680595	1.283325312	0.475196098	FALSE
pmc4440880__3236f1.jpg	0.788261848	-0.91381393	1.374521196	1.122862536	1.15386924	1.400772376	0.969092389	1.136466435	0.740289557	FALSE
R-HSA-9703465	0.643643601	-0.696558353	0.932967881	1.236750189	1.204678813	1.45474035	0.924200472	0.953874833	0.861497888	FALSE
pmc4734217__br-04-02-0140-g00.jpg	0.839296525	-0.642493002	1.261286681	1.155378846	1.458783871	1.331161762	0.656383046	1.711549557	0.776621348	FALSE
pmc7277158__biomedicines-08-00122-g003.jpg	1.202446011	-0.742177376	1.498272325	1.577230582	0.925593374	1.268945516	1.137164943	1.603005224	0.649540941	FALSE
pmc6721055__ijms-20-03895-g003.jpg	1.106113428	-0.82307047	1.199196872	1.099110527	1.65239849	0.881969715	1.350296659	1.453516823	0.793378499	FALSE
pmc6813538__fimmu-10-02455-g0008.jpg	1.004178749	-0.471678621	1.022749092	1.451784537	0.791747631	0.797803895	0.65822199	0.703591421	0.362213488	FALSE
pmc6824464__1460f01.jpg	0.999977916	-0.79985898	1.035385205	1.034571649	1.050444195	-1.067113337	0.93849387	1.409616785	0.261367919	FALSE
pmc6207652__41423_2018_47_fig2_html.jpg	0.94561316	-1.055302527	0.909464676	1.202416322	0.875695359	-0.908994696	0.98104455	0.980981877	0.359636913	FALSE
pmc7438890__fendo-11-00425-g0001.jpg	0.654874509	-0.701449648	0.704473012	1.450833163	0.791622444	-0.856571665	0.867220601	1.148178331	0.460957284	FALSE
pmc6827082__antioxidants-08-00475-g002.jpg	1.193969909	-0.660511079	0.684414367	1.26964681	1.197157603	-0.852766527	1.462925289	1.624342144	0.534303332	FALSE
pmc7504726__molecules-25-03879-g006.jpg	0.705499238	-0.577381129	1.869397902	1.289446969	1.123757312	-0.50943271	0.768296773	1.019161021	0.072407203	FALSE
pmc5584596__nihms895669f1.jpg	0.833929731	-1.005822193	1.453017081	1.362701178	-1.034088873	0.853660153	1.319231904	0.972782895	0.267815912	FALSE
pmc3616974__pgen.1003373.g006.jpg	0.746279216	-0.371664594	0.520477454	1.168480021	-0.609168383	0.581834426	1.20559849	0.633341549	0.297653195	FALSE
pmc3604893__nihms430349f1.jpg	0.933005306	-0.952073029	1.303347582	1.270739553	-0.743946268	-0.670052326	0.800275542	1.096313102	-0.077427366	FALSE
pmc3962152__csbj-1-e201207005-g004.jpg	-0.658429961	-0.579652131	0.786136554	1.031418132	-0.703368302	1.410613994	0.966750447	1.307225994	0.953176566	FALSE
pmc4559532__15_001_cazalyf3.jpg	-0.811298731	-0.739109553	0.8061505	1.116202745	-0.788305068	1.09995109	1.186292244	1.116707859	0.994255702	FALSE
pmc7555965__ijms-21-06862-g004.jpg	-0.725237275	-0.681835162	1.092015239	1.13598807	-0.857037821	1.822931191	1.309618411	1.356218739	1.058562784	FALSE
pmc5576374__12967_2017_1281_fig1_html.jpg	-0.884429376	-1.023642986	1.472659281	1.237131991	-0.692968509	1.646406815	0.915102518	1.118688789	0.990010014	FALSE
pmc5938286__gr3.jpg	-0.728180383	-0.870511524	1.285784084	1.348360491	-0.863104545	1.11561269	0.828715662	1.1448636	0.819192187	FALSE
pmc3137877__ecam2011-984154.009.jpg	-0.99613687	-0.928685946	0.878071349	1.25153436	-0.681931855	1.866922711	1.123053665	0.965193865	1.253871705	FALSE
pmc5055439__nihms808757f1.jpg	-1.028579754	-0.87003568	0.801838487	1.207477499	-0.891128025	1.516247487	0.835564852	0.847756253	1.068775928	FALSE
pmc3574275__zh89991177390001.jpg	-0.745713759	-1.161958791	0.841356301	1.492260105	-0.782726957	1.675823242	1.066827767	0.696584755	1.185192532	FALSE
pmc3504364__fgene-03-00249-g002.jpg	-0.885953742	-0.479768866	0.965623296	0.711254622	-0.928869026	0.87208069	0.683041084	0.779104626	0.556688836	FALSE
pmc3642145__tog-1-2006-053f2.jpg	-1.198466048	-1.067895085	1.112995287	1.355150593	-1.021393716	1.097429694	0.617697973	0.611850021	0.916602195	FALSE
pmc416522__zjv0110446910007.jpg	-0.729788368	-1.21251118	0.806856439	1.17333454	-0.761767028	0.665835071	0.957284968	1.26631314	1.038681175	FALSE
pmc4184842__pone.0109533.g006.jpg	-0.764032879	-0.806156059	-1.057848851	1.353885579	-0.91879479	1.733495985	0.841233049	1.103076362	1.698591833	FALSE
pmc4922205__ijcp-09-01-3961-i002.jpg	-1.133739982	-0.798773879	-1.06320495	1.324442645	-0.776732869	1.665859504	1.012083062	1.128535725	1.86941055	FALSE
pmc3695632__nihms286297f3.jpg	-1.049842608	-1.099741016	-1.043594716	1.173054764	-0.947408449	1.793081929	1.097479421	1.353356436	1.9583056	FALSE
pmc4467136__oncotarget-06-5102-g005.jpg	-0.667632916	-0.687969382	-0.85111716	0.908826088	-0.772256537	1.14987283	0.741646709	1.148949682	1.370980907	FALSE
pmc3989668__embr0015-0365-f2.jpg	-0.922986421	-0.760225404	-0.960793842	0.926362456	-0.724530608	1.526171741	0.763083468	1.097191942	1.598991022	FALSE
pmc6532024__fimmu-10-01107-g0006.jpg	-0.65200847	-0.626741565	-1.064831469	1.092516849	-0.873501883	1.093926753	0.990292389	1.464841003	1.534808857	FALSE
pmc1785145__zh80030707250007.jpg	-0.722632953	0.625586509	-0.891946722	1.573250441	-0.996985103	1.730099739	1.140431057	1.587924085	1.336608432	FALSE
pmc3743469__zbc0361357790010.jpg	0.94862651	-0.70973958	-0.806141437	-0.696034659	1.571494277	1.669420821	1.066873967	0.983678324	1.108171381	FALSE
pmc5503589__oncotarget-08-38990-g005.jpg	1.346120746	-0.606522588	-1.002528516	-0.850557635	1.336439715	1.441903087	0.884962256	0.993991142	0.848991166	FALSE
pmc4615139__kccy-14-05-1000097-g006.jpg	0.594181354	-0.611836606	-0.950945329	-0.751090637	1.538850543	1.527446533	0.603777773	0.692923262	1.045248355	FALSE
pmc2785127__nihms66493f5.jpg	0.667558166	-0.760408114	-1.282666372	-0.881449221	1.154143464	1.536554971	0.947362307	0.647459987	1.139319742	FALSE
pmc6966427__cancers-11-01834-g001.jpg	0.843091156	-0.694954428	-0.69913326	-0.738610773	0.7646038	1.815619099	1.089530414	0.837994314	0.937492882	FALSE
pmc5569945__nihms878043f1.jpg	0.508361848	-0.576616013	-0.617950058	-0.784191302	0.857499586	0.741661582	0.528841683	1.280509087	0.753598868	FALSE
pmc5892644__in_vivo-32-77-g0001.jpg	1.283045143	0.801394761	-0.961135069	-0.725514765	1.515456379	1.567647881	1.129635547	0.99338965	0.521687993	FALSE
pmc5336655__12859_2017_1571_fig4_html.jpg	0.982900708	1.081294634	-0.801689396	-0.70489954	1.065661321	1.100859897	0.919232659	1.389285034	0.333192559	FALSE
pmc4507501__nihms687137f1.jpg	1.594123465	0.848284093	1.280954642	-1.035530528	1.132872098	0.754312345	1.15172299	1.115095919	-0.617426169	FALSE
pmc6824464__1460f02.jpg	1.192837876	0.948048021	0.871502017	-0.48474896	0.972535792	0.663216808	0.848238913	1.440721636	-0.316136467	FALSE
pmc3927937__nihms-530954-f0002.jpg	0.937481403	1.004278602	0.97059332	-0.913460484	1.297598334	1.901483168	1.296518682	1.215717855	-0.011212931	FALSE
pmc7798015__12079_2020_602_fig4_html.jpg	-0.716777691	-0.669493927	0.742421378	-0.94019729	1.032830594	1.487008544	0.825510188	1.167798666	0.929206887	FALSE
pmc6305585__fendo-09-00762-g0002.jpg	-0.808561032	-0.916221055	0.866046641	-1.060761499	1.302621299	1.001666174	0.997182922	0.83069252	0.900525432	FALSE
pmc6851227__fonc-09-01166-g0002.jpg	-0.797293445	-1.15413368	1.058746775	-0.60916178	1.16286048	0.766344402	0.520393675	0.881331144	0.841913701	FALSE
pmc6218675__fphys-09-01533-g0001.jpg	0.781767854	-0.838398478	1.235955315	-0.914697434	0.847020452	1.627799452	1.238807832	1.08138521	0.382954872	FALSE
pmc6465620__fonc-09-00251-g0001.jpg	-0.854431186	0.756938149	0.681905544	-0.961914936	1.408379428	1.396416514	1.004132012	1.168263873	0.608251209	FALSE
pmc5323234__oncotarget-07-66287-g004.jpg	-0.62162352	0.906930688	0.439928124	-0.510641766	0.619091745	1.020464826	1.149174705	-0.634659461	0.086940913	FALSE
R-HSA-2644607	-0.888150129	-0.65598999	0.630069238	-1.318191271	1.111187918	1.466036691	0.938667969	-0.561135324	0.63200349	FALSE
pmc4841712__nihms-763626-f0001.jpg	-0.620866021	-0.65932139	1.23662681	-1.061025218	0.672125972	0.848423118	0.948739948	-0.719898705	0.152193223	FALSE
pmc3681875__nihms-460787-f0007.jpg	0.597014022	0.920114221	0.62992301	-0.666790426	1.397172069	-0.632437216	1.146809293	1.226324368	-0.221468133	FALSE
pmc7551253__or-44-05-2152-g07.jpg	0.819176922	1.02869121	-0.933663187	-0.649747277	1.126589194	-0.943801325	0.767245483	0.840928386	-0.07649209	FALSE
pmc7156871__cas-111-1065-g003.jpg	-0.766337286	0.654444736	-0.871340865	-0.773978327	1.636030138	-0.906524357	0.808368274	0.97817366	0.676158349	FALSE
pmc3390638__zbc0311215790008.jpg	-0.503362596	0.612015551	-1.340043097	-0.658490618	1.004178316	-0.855848944	0.996528213	0.760086226	0.659754019	FALSE
pmc4976125__fphys-07-00342-g0005.jpg	0.875518531	-0.444425471	-0.930787457	0.948444167	1.059859292	-0.960337861	1.075394411	1.22538654	0.836314109	FALSE
pmc3236571__ajcr0002-0045-f7.jpg	1.058107401	-0.741863817	-0.890150328	-0.699935808	0.901331179	-0.923200463	0.888086885	0.792942558	0.383147118	FALSE
pmc3724874__pone.0069103.g007.jpg	1.298971497	1.001531663	-0.882551664	1.215541855	1.419893069	1.223172902	1.375413963	0.981199469	0.770393753	FALSE
pmc3897324__ijn-9-527fig10.jpg	1.094358878	0.871371858	-0.943741244	1.218787506	1.356480537	1.239116564	1.326809626	1.067680196	0.901111722	FALSE
pmc3693188__ijcep0006-1223-f1.jpg	1.263983359	0.947369418	-0.619853603	1.119613915	1.396158991	1.200612701	1.064292321	1.189736904	0.663583241	FALSE
pmc5228523__ol-12-06-4937-g03.jpg	0.726276277	0.901577365	-0.632821264	1.148514765	1.164568819	1.343132914	1.304294784	0.9701584	0.854456477	FALSE
R-HSA-2691232	0.859642075	0.954388775	-0.781888407	0.977348625	1.194725477	1.426137552	1.086279009	1.208587697	0.834568191	FALSE
pmc3964209__oncotarget-05-309-g001.jpg	1.027194965	0.883229217	-0.72620071	1.493018273	0.975922336	0.968847308	1.448538108	1.079149136	0.798353875	FALSE
pmc2817017__95179.fig2.jpg	0.771696118	1.376176368	-0.749765579	1.665752929	1.140970084	1.534590187	1.284503916	1.25524864	0.910177516	FALSE
pmc7369697__ijms-21-04576-g001.jpg	0.901201055	1.072444068	-0.9571253	1.559990075	0.970831838	1.496131851	1.402205613	1.242912384	0.995574411	FALSE
pmc2885101__ijms-11-02188f2.jpg	1.140693795	1.166727791	-0.722430583	1.714046389	1.215714912	1.471427726	1.504988749	1.257718048	0.90444883	FALSE
pmc3941591__1479-7364-8-4-5.jpg	1.053051433	1.403823329	-0.712598626	1.577440612	0.80135401	1.57676686	1.329518687	0.962269502	0.668044556	FALSE
pmc2949446__nihms213949f1.jpg	1.119867502	1.663567169	-0.787638641	1.631709403	1.46924717	1.642525923	1.614679035	1.365143119	0.879395586	FALSE
pmc2778015__tovj-3-37_f3.jpg	1.401825468	1.398819203	-0.777684928	0.701406627	1.413535119	1.019032905	1.209995149	1.434520676	0.481378181	FALSE
pmc4567328__pone.0136878.g010.jpg	1.270626861	1.070647257	-0.854153468	0.575803182	1.589265521	1.220050615	1.267060519	1.405857991	0.715900683	FALSE
pmc4517134__viruses-07-02805-g001.jpg	1.221398299	1.148143374	-0.662739906	0.826590026	0.857513801	1.066463766	1.439746161	1.435789477	0.556286724	FALSE
pmc7215987__ijms-21-02907-g001.jpg	0.971432702	0.933171574	-0.763944876	1.082552064	1.645638007	1.693340857	1.473214844	1.812757169	1.161280788	FALSE
pmc4060000__zh00121475210010.jpg	1.314170494	0.917642769	-0.699620189	1.080195665	1.365132235	1.612500065	0.710696416	1.808844386	0.804742729	FALSE
pmc5329966__12967_2017_1152_fig3_html.jpg	0.895857144	0.817745324	-0.964612434	1.592731958	1.172320165	1.460651787	1.060580486	1.331249511	1.073843437	FALSE
pmc7340996__wjgo-12-619-g002.jpg	1.007600121	0.649478753	-1.088340967	1.507255788	1.278681847	1.502381637	0.940314142	1.409391796	1.13802574	FALSE
pmc3350994__oximed2012-163913.002.jpg	0.733556024	0.719243509	-0.841532073	1.078231906	1.578346022	1.468820396	0.765033047	1.366520207	1.047634496	FALSE
pmc3418560__1471-2407-12-304-5.jpg	0.763852628	0.724661156	-1.025178955	1.259460747	0.737924279	1.324919056	0.737089059	1.2938895	0.916211585	FALSE
pmc8061201__13148_2021_1079_fig2_html.jpg	0.663930954	0.889265875	-1.042261324	1.106018355	0.788966162	1.093422774	0.920701541	1.273771689	0.866264269	FALSE
pmc3735083__aja2011163f1.jpg	0.807958054	0.614513828	-0.429187493	1.135762062	0.880573553	1.511834364	1.106970156	1.468097496	0.88955273	FALSE
pmc4009339__bmri2014-278748.003.jpg	1.238089843	0.748844527	-1.445040943	1.257741112	1.300296309	1.507548892	0.752442752	1.320047604	1.046984191	FALSE
pmc5790440__oncotarget-09-2984-g007.jpg	1.215181166	0.799389986	-1.17386527	1.172076291	1.299407834	1.269653299	0.701535763	1.39310732	0.886920807	FALSE
pmc4747365__oncotarget-06-40734-g007.jpg	0.85163053	1.065126241	-1.428850972	1.256915106	0.994253424	1.329345254	0.475623029	1.128014504	0.874194997	FALSE
pmc2853417__zh40041092830005.jpg	0.888082293	1.01894156	-1.150769061	0.809025518	1.40077837	1.76719522	0.693685037	0.915526523	0.865157203	FALSE
pmc6133972__41419_2018_964_fig7_html.jpg	1.147927755	1.035737317	-1.025740646	1.254771343	1.581610304	0.897161333	1.056142567	1.183813618	0.808725024	FALSE
pmc6641538__nihms-1038300-f0002.jpg	1.256902442	1.104467147	-1.251064445	1.27265781	1.289717692	0.808761263	1.247606157	1.187906376	0.791228145	FALSE
pmc3877548__cddis2013475f6.jpg	1.301685292	0.9248968	-0.696865532	0.894338601	1.299407834	0.723583925	0.701535763	1.339311174	0.481729939	FALSE
pmc6126184__ol-16-04-4671-g05.jpg	0.963979277	1.189629461	-1.063485855	1.027722401	1.699789555	0.519569162	0.827283067	1.286951268	0.708888796	FALSE
pmc5916931__41419_2018_558_fig4_html.jpg	1.220511904	1.098296161	-0.988328109	1.637533386	1.475996879	1.915626395	1.453410018	1.691613322	1.191342681	FALSE
pmc7014054__ijms-21-00440-g015.jpg	1.230063494	0.807521847	-1.560082688	1.6776248	1.698886753	1.898021966	1.270984052	1.881904832	1.52631693	FALSE
pmc5817805__12943_2018_805_fig1_html.jpg	-0.895944507	0.98703133	-0.906651618	1.144990054	0.967537081	1.454064144	1.284440988	1.096830863	1.461427558	FALSE
pmc6099186__fonc-08-00317-g0002.jpg	-0.721894383	0.813354934	-0.942667424	1.175338543	1.040987866	1.426993813	1.135983628	0.99212818	1.43802203	FALSE
pmc7991804__fonc-11-617937-g0002.jpg	-0.685579987	0.876466886	-0.831065314	1.350938976	1.194174353	1.725432144	1.116349693	1.171413987	1.525054636	FALSE
pmc3842443__jcav04p0736g002.jpg	-0.861341269	0.905781643	-1.245439292	1.264284718	1.284484257	1.555760416	1.345842325	1.333287721	1.75706486	FALSE
pmc4547013__fped-03-00069-g001.jpg	-0.934536725	1.013014223	-0.928111555	1.22134722	1.448355986	1.346832285	1.095661464	1.283064236	1.56226359	FALSE
pmc4212346__10.1177_1933719114542023-fig5.jpg	-0.812345724	0.820472924	-1.353297745	1.133370256	1.087541307	1.592487972	0.81001752	0.846198679	1.542313328	FALSE
pmc6581679__fgene-10-00556-g003.jpg	-0.895322618	0.794781413	-0.919762031	1.177595404	0.863799127	1.334080351	0.922940372	0.828071244	1.365398378	FALSE
R-HSA-8939243	-0.798877586	1.257065005	-0.918035872	0.807862605	1.00987394	1.684674804	0.979426364	1.010852717	1.251820904	FALSE
pmc3997714__ol-07-05-1345-g02.jpg	-0.861058715	0.857546598	-0.591859105	1.008471191	1.25353864	1.483030057	0.772164159	1.368980453	1.375693974	FALSE
pmc2784662__nihms-139949-f0001.jpg	-0.902701095	0.771565523	-1.139891696	0.864902184	1.508914698	1.449620949	1.010337006	0.991410973	1.588712918	FALSE
pmc5065109__cpath-suppl.1-2016-009f2.jpg	-0.532391017	0.60253136	-0.786037309	1.116373863	1.2172832	1.255468301	0.70810583	0.707572905	1.239593142	FALSE
pmc5799812__cr2017146f6.jpg	-0.853127325	0.632124067	-1.17226706	0.72555937	1.263115964	0.706943379	1.169186131	1.407885772	1.518961562	FALSE
pmc6773697__41598_2019_50509_fig9_html.jpg	-0.952873133	0.472677209	-1.121648148	0.63486033	1.171938897	1.021535011	0.996528213	1.25525362	1.549971238	FALSE
pmc3734218__pone.0069843.g001.jpg	-0.949339907	0.616927089	-0.655574931	0.737168055	0.934269676	0.651733474	0.751047065	1.170218339	1.178216571	FALSE
pmc5871976__biomolecules-08-00007-g001.jpg	-0.70003624	0.807076612	-0.689829829	1.48569023	1.372019403	0.693239471	0.796407301	1.236355098	1.311005453	FALSE
pmc7722523__nihms-1646224-f0001.jpg	-0.811132592	1.167923604	-0.794473052	1.487159503	1.034645063	1.880480947	1.671284043	1.271454562	1.614898837	FALSE
pmc4134689__nihms600164f2.jpg	-0.751448544	0.997635309	-0.953427439	1.543048815	1.031171161	1.719587496	1.519302108	1.071340954	1.612636998	FALSE
pmc2518078__jci0836898.f1.jpg	-0.812249703	0.931221653	-0.858609315	1.71894502	1.132031495	1.94886031	1.555452047	1.390053867	1.795614336	FALSE
pmc3964209__oncotarget-05-309-g003.jpg	-0.656880885	0.830749094	-0.584157453	1.416765306	1.095965126	1.138844213	1.365805639	1.214596435	1.383158425	FALSE
pmc5173166__oncotarget-07-42683-g001.jpg	-0.653500639	1.04455547	-0.728233745	1.23642598	0.545516016	1.291597342	1.250853363	0.873299128	1.151931337	FALSE
R-HSA-8939247	1.607689553	1.240300218	-1.058931007	1.179852877	1.340095742	1.501763449	-1.024344971	0.718020052	0.146724509	FALSE
pmc5568468__nihms873769f2.jpg	1.243654578	0.961369712	-1.077857363	0.648959307	1.419452562	1.388687846	-0.733645984	1.257318682	0.420432173	FALSE
pmc3749885__nihms235000f2.jpg	0.612375147	1.006718948	-1.084754072	0.694156695	1.463355328	-0.603529603	-0.673291795	1.366439962	0.271312776	FALSE
pmc4774111__12918_2016_264_fig2_html.jpg	0.67776046	0.926045801	-1.212302137	0.676804935	1.402646098	-0.789979011	-0.750328465	1.381670632	0.253661463	FALSE
pmc6468358__cancers-11-00358-g001.jpg	1.185484992	0.796706986	-0.617406114	1.292644438	0.876827476	-0.965700372	-0.635588388	0.968305182	-0.147630954	FALSE
pmc3222593__nihms264195f2.jpg	-0.968333592	-0.64687465	-0.788036881	1.258874795	0.856026655	1.215956732	0.953328912	1.17306374	1.892531874	TRUE
pmc3228010__onc0071006090001.jpg	-0.907400249	-0.837306691	-0.852176878	1.308492132	0.866095033	1.165402058	1.199677345	1.069157649	1.987392782	TRUE
pmc3992244__nihms570355f3.jpg	-0.932600465	-0.596710383	-0.929904805	1.14260735	0.970281137	0.987717723	1.074518907	0.790320093	1.812827593	TRUE
pmc5620322__oncotarget-08-69076-g001.jpg	-0.926835984	-0.68348798	-1.245369913	0.813752321	0.818938343	1.191563969	0.802345563	1.141245504	1.905467099	TRUE
pmc7191956__medscimonit-26-e923996-g005.jpg	-0.905606869	-0.903157691	-1.198197762	0.892591443	0.65700156	1.124896104	0.829334514	1.178498214	1.938785141	TRUE
pmc2517145__nihms54908f1.jpg	-1.182956401	-0.916090972	-1.024752789	1.124205668	0.89836379	1.357106809	0.713311565	1.185202754	2.096904838	TRUE
pmc1948012__1476-4598-6-46-10.jpg	-1.210570645	-0.797249733	-1.013105631	0.860450692	1.019854253	1.340787485	0.764038365	0.699378178	1.943877131	TRUE
hsa05166	-0.698051418	-1.090382884	-0.827811998	0.955322369	1.073975651	1.040334885	1.035455444	1.467947629	1.986689296	TRUE
pmc7664196__ijms-21-08323-g002.jpg	-1.121607535	-0.800592039	-0.740082922	0.892858846	1.133712367	0.797831939	1.190934536	1.205981417	1.931691319	TRUE
pmc4107103__12_303_mittalf6.jpg	-1.026652304	-1.19920465	-0.689191288	0.635373935	1.289145394	1.001642463	0.750760473	0.926988072	1.892464815	TRUE
pmc7281398__cancers-12-01247-g005.jpg	-0.72627376	-0.626175163	-1.155578013	0.979460223	1.695041166	1.343708531	1.342010259	1.080578923	2.124168799	TRUE
pmc2908618__pone.0011716.g007.jpg	-0.820812155	-0.611219105	-1.303182349	1.017146871	1.135049075	1.977471829	1.032672509	1.188472349	2.181900396	TRUE
pmc5569945__nihms878043f3.jpg	-0.914090159	-0.637680693	-1.343088287	1.065310053	1.136917055	1.607251753	1.259123093	1.114005551	2.201474547	TRUE
pmc7912342__viruses-13-00170-g001.jpg	-0.720274241	-0.839418427	-1.64048817	0.998375538	0.979238873	1.441608296	0.771924413	0.968562336	2.098668837	TRUE
pmc7957553__ijms-22-02470-g003.jpg	-0.945538493	-0.611530463	-1.279610213	1.250137629	0.76265688	1.613488424	0.633389416	1.434109799	2.084316153	TRUE
pmc6883191__jvs-20-e61-g002.jpg	-0.978225553	-0.822569106	-0.962015539	1.189187907	1.245751601	1.567319185	0.642312844	1.559369295	2.161724899	TRUE
pmc3987076__cam40003-0265-f4.jpg	-0.993525286	-0.79655548	-1.091364483	0.823523342	1.389586686	1.439052908	0.674716175	1.397252001	2.105307972	TRUE
pmc3745930__bmri2013-623978.005.jpg	-0.565985635	-0.896171077	-1.35447099	1.01663524	0.64389847	1.266889941	1.469646224	1.036840778	2.025658031	TRUE
pmc5740024__nihms886385f1.jpg	-0.614757303	-1.462649278	-0.529980532	1.00752968	0.530515454	1.099524803	1.217496911	1.108303071	1.861803021	TRUE
pmc2373983__nihms-47609-f0001.jpg	-1.095325465	-0.92067048	-0.835020562	0.639871294	0.752040009	0.593259579	0.465556647	0.467352935	1.533954929	TRUE
WP4399	0.977801101	-0.709695513	-1.014043586	1.206726168	1.268500131	1.048822031	0.892437749	1.210087969	1.373960809	TRUE
pmc5406704__cancers-09-00029-g001.jpg	-1.252950343	-1.092880916	-0.729022685	1.170195988	1.415113886	1.760873649	0.895327795	1.737672517	2.420788082	TRUE
pmc3943304__99417.fig5.jpg	-1.219536884	-1.018974198	-0.657847333	1.049064458	1.205846355	1.914431579	1.01732853	1.464090207	2.295605031	TRUE
pmc7857022__fimmu-11-595818-g001.jpg	-1.202575021	-1.049244746	-0.875552855	1.135929241	1.188738951	2.075961768	1.218995231	1.773429548	2.521068488	TRUE
pmc6679203__ijms-20-03429-g001.jpg	-0.657239126	-0.676323824	-0.86259362	1.557347657	1.444805338	2.188626929	1.52034564	1.579132886	2.390103879	TRUE
pmc3587990__ijms-14-02334f1.jpg	-0.868629233	-0.709028633	-0.687935141	1.725373615	0.898101243	1.429672644	1.1989361	1.408028038	2.087219997	TRUE
pmc3159521__wjbc-2-115-g002.jpg	-0.944881044	-0.900676259	-0.785594457	1.356744236	1.021233601	1.739799423	-0.764974791	1.211574104	1.789925901	FALSE
pmc3385949__nihms378348f1.jpg	-0.944233541	-0.702399271	-0.896739943	1.134836767	0.921001133	1.202160669	-0.813665357	1.10786946	1.558231453	FALSE
pmc4183996__thnov04p1176g004.jpg	-1.050104872	-0.810683138	-0.762889458	1.077624326	1.006498341	1.185203772	-0.966366177	1.072631416	1.549677492	FALSE
pmc4467754__dddt-9-2887fig14.jpg	-0.664344882	-0.872403567	-1.25280985	1.214035609	1.300105639	1.113718586	-0.737541626	0.791207005	1.666157809	FALSE
pmc5569249__nihms893110f1.jpg	-0.999582012	-0.754079408	-1.159711583	1.395786891	1.1279766	1.289462137	-0.842279528	0.830157119	1.731344978	FALSE
pmc3129516__nihms301422f2.jpg	-0.675630822	-0.983813694	-1.376550093	0.681464522	0.795578219	0.811903221	-0.513103666	1.226391715	1.612445005	FALSE
pmc6678780__cancers-11-00973-g004.jpg	-0.810317949	1.222281777	-1.000226912	1.008540388	1.048526165	1.36802472	1.409899543	-0.72744718	1.017596422	FALSE
pmc3157706__oncotarget-01-156-g001.jpg	-0.928772647	0.906238883	-0.963708654	1.172928001	0.84883152	1.173651344	1.183901257	-0.824251105	1.039759676	FALSE
pmc5501721__nihms869289f1.jpg	-0.7677109	-0.442109163	-0.98655904	0.87421627	0.938843159	1.083917543	1.166650797	-1.004351579	1.343981605	FALSE
pmc6721808__cells-08-00805-g002.jpg	-0.882205697	-0.660621436	-1.08020994	0.951626267	0.846493627	1.119280156	1.096470059	-0.961247976	1.484870118	FALSE
pmc5548615__nihms862090f2.jpg	-1.030185927	-0.674957597	-0.966812313	0.787285335	0.810986853	1.406070245	0.97912617	-0.90191212	1.506963242	FALSE
pmc3762088__981335.fig2.jpg	-1.083108808	-0.656843413	-1.036927346	0.960575426	0.871483978	0.964302101	0.917644641	-0.781223845	1.512182982	FALSE
pmc4478360__jo2015-183590.001.jpg	-0.838901703	-0.582237877	-1.048997894	1.176659627	1.123535747	1.343869899	1.234956721	-0.713261877	1.656531181	FALSE
pmc6593070__fonc-09-00484-g0007.jpg	-0.880819728	-0.931878846	-1.020599801	-0.768880709	1.212807943	1.666832941	0.843375451	0.678345871	1.670929091	FALSE
pmc4034385__nihms399714f1.jpg	-0.925286281	-0.924498628	-1.152659632	-1.021757725	1.153686295	1.469780459	0.727399183	0.564147804	1.57946605	FALSE
pmc4209203__nihms606692f14.jpg	-0.848331739	-0.658273326	-1.348001228	-0.98292595	0.802627722	1.336964897	1.152240664	0.856469532	1.584610804	FALSE
pmc4867399__wjgp-7-199-g002.jpg	-1.163932939	-0.804266394	-1.289006357	-0.804276851	1.028133937	1.112540774	0.762289392	1.059521892	1.717377059	FALSE
pmc3350403__1471-2164-13-141-6.jpg	-1.054403063	0.432889209	-1.234391354	-0.862333223	1.05954423	1.284184943	0.510447062	-0.677139649	0.881575742	FALSE
pmc5796526__nihms936974f4.jpg	-0.538243734	-0.386800543	-1.656464829	-0.701773088	1.426785279	0.768768126	0.864552519	-0.588539759	1.214461651	FALSE
pmc4770774__oncotarget-06-39307-g009.jpg	-1.074729125	-0.791961829	-1.042038056	-0.743702006	0.806353418	1.019785008	0.701713311	-0.94721825	1.136962633	FALSE
pmc5004386__101391.fig2.jpg	-0.935039679	-0.702308525	-1.15564401	-1.059349694	0.877172353	1.047790707	0.830637245	-0.645930219	1.141061483	FALSE
pmc5949883__nihms937639f2.jpg	-1.043854614	-0.806253685	-1.266335699	-1.106931049	0.769912216	1.181328224	0.705777485	-0.76837682	1.195156677	FALSE
pmc6609251__oncotarget-10-4080-g001.jpg	1.232176128	0.978123411	1.206797553	1.227621181	1.310126305	-0.588430058	1.14480645	0.955585911	-0.329090406	FALSE
pmc7764352__cancers-12-03710-g007.jpg	0.952126973	1.278838554	0.879884042	1.297217211	1.039383111	-0.566934888	1.376255609	1.050128988	-0.19773985	FALSE
pmc7746538__fcimb-10-601072-g002.jpg	1.439031767	1.574614974	1.069358344	1.176433135	1.09625853	-0.70157162	1.165996312	1.190209391	-0.575536545	FALSE
pmc4389797__12885_2015_1177_fig7_html.jpg	1.239806	1.206665621	1.229040031	1.509448456	0.744387195	-0.621523576	0.942341477	0.944919186	-0.521256003	FALSE
pmc397380__zpq0080439500003.jpg	1.385690901	1.102960555	0.694269975	1.217611696	0.698223256	-0.495765827	0.747445575	0.753786922	-0.476713486	FALSE
pmc3948158__leu2013345f6.jpg	1.35785149	1.112525583	0.641153651	0.943281193	0.81994709	-0.585273458	1.435168869	1.4022391	-0.234104349	FALSE
pmc6851227__fonc-09-01166-g0001.jpg	0.989207851	1.140122194	-0.780235432	1.701704801	1.291056282	-0.536791863	1.492527054	1.373252301	0.614651511	FALSE
pmc7563597__cancers-12-02425-g002.jpg	1.084564167	0.975345729	-0.550822342	1.408947266	1.019607851	-0.57436811	1.273628944	1.362229268	0.394979859	FALSE
pmc5159974__fphar-07-00491-g001.jpg	1.275499302	1.061890835	-1.177322841	0.971479645	0.710882105	-0.808387138	1.334172755	1.25525362	0.305991099	FALSE
pmc4914334__oncotarget-07-12951-g001.jpg	1.275499302	1.061890835	-1.177322841	0.971479645	0.710882105	-0.808387138	1.334172755	1.25525362	0.305991099	FALSE
pmc6533689__12885_2019_5685_fig2_html.jpg	1.052656907	1.297599008	1.033169744	1.366759834	-0.943217995	1.020383323	1.321720019	1.355580861	-0.303563345	FALSE
pmc7952883__fonc-11-627229-g003.jpg	0.904367343	1.227714264	1.04634307	1.531970544	-0.793757709	0.693030331	1.327926837	1.290585385	-0.249523815	FALSE
pmc4831703__nihms772319f1.jpg	1.219133793	1.542468809	1.043288082	1.254063992	-0.712978566	1.239048568	1.329521512	1.40990419	-0.364384955	FALSE
pmc6406361__cancers-11-00260-g007.jpg	1.092639348	0.90458833	1.19095832	1.236844247	-1.134833568	-0.769756245	1.082214647	0.80485806	-0.818863238	FALSE
pmc2841246__ijcb2010-215158.004.jpg	1.280887812	1.162861791	-0.949664795	1.443474624	-0.838261545	0.990631179	1.457927838	1.122762308	0.337278611	FALSE
pmc6406361__cancers-11-00260-g001.jpg	0.581990792	0.801381019	-0.561854711	1.339380921	-0.818040068	0.587242327	1.165294765	0.622581853	0.305452926	FALSE
pmc3502626__zmo0121266820007.jpg	1.235338901	1.101897292	-1.156870658	1.658156929	-0.542978654	-0.639554551	1.39823569	1.060638934	0.193444491	FALSE
pmc6528833__nihms-1527508-f0005.jpg	1.131788337	1.334045274	-0.98299738	1.063967013	-0.833242151	-0.634657306	0.873797427	0.855430774	-0.229219593	FALSE
pmc3180107__ajcr0001-0043-f1.jpg	1.209381772	-0.559495622	-0.496971812	1.432884208	0.706469757	-0.675207212	0.702849048	-0.495288157	0.283370083	FALSE
pmc7072680__cancers-12-00326-g001.jpg	0.975689327	0.710105971	-1.287020791	1.44202944	0.926951107	-0.681732109	-0.799614675	-0.724474723	-0.100293028	FALSE
pmc7432215__ijms-21-05583-g002.jpg	1.115916556	0.816070268	-0.935969826	0.999416733	-0.753067958	-0.919394055	0.839711755	-0.905870984	-0.479846568	FALSE
pmc6350063__fig-1.jpg	0.929631971	-0.379923421	0.8710507	1.004591841	-0.836160929	-0.801968068	-0.990405338	1.091677312	-0.580039453	FALSE
pmc6721808__cells-08-00805-g007.jpg	0.791241794	-0.661011875	0.921687529	0.938038909	-0.813308773	-0.986327339	-0.591891448	-0.578229691	-0.756982818	FALSE
pmc3538326__zh89991201040007.jpg	1.17492536	-1.028427539	-0.805525005	0.615190527	-0.92502309	-0.836033183	-1.178294077	0.936160365	-0.057924163	FALSE
pmc4945713__tjp-594-3853-g003.jpg	0.834399697	0.523205671	-1.314943911	0.944310837	-1.481905222	-1.33726954	-0.950730284	0.610446693	-0.457249989	FALSE
pmc7664196__ijms-21-08323-g003.jpg	-0.739413092	-0.677558298	1.720155476	0.932018542	1.064563913	1.209600472	0.910630978	-0.707445267	0.580812366	FALSE
pmc2786169__nihms-159644-f0004.jpg	-0.850789837	-0.718107455	0.862478992	1.038264342	0.966043387	1.392413051	1.215640668	-0.879464602	0.982052136	FALSE
R-HSA-512988	0.885849629	-0.945407176	1.129624327	1.008169824	0.868377121	1.312645432	0.846224115	-0.878524959	0.27468938	FALSE
pmc7776261__106111.fig6.jpg	-0.504845676	0.81792323	1.526805302	1.099388889	0.942605863	1.40225463	-0.645631678	-0.824856226	-0.21854199	FALSE
pmc6401303__nihms-1508986-f0006.jpg	-1.033629545	-0.958908489	1.375654185	1.129268959	-0.848205567	1.390935713	0.820715323	-0.773876166	0.549395602	FALSE
pmc5154753__nihms833422f2.jpg	-0.88125373	-0.970946569	1.207486245	0.93530348	-0.953232588	1.536894455	0.92263217	-1.013307376	0.500562713	FALSE
pmc3824646__cddis2013309f6.jpg	-0.948466748	-0.760048191	0.862660534	0.801218032	-0.802598524	1.341689169	1.023158793	-0.969768533	0.560691256	FALSE
pmc4918232__itt-3-029fig2.jpg	-0.797518158	-1.025444301	0.899612615	1.288821847	-1.048231349	1.3821037	0.776373343	-1.130254246	0.56154594	FALSE
pmc4527365__bmi-suppl.3-2015-001f2.jpg	-0.931153987	-0.846647301	0.805706305	1.14002842	-0.6954464	1.922076776	0.924012011	-0.898749156	0.802415992	FALSE
pmc4332970__13045_2014_99_fig6_html.jpg	-0.875967819	0.913213382	0.955065044	1.06812556	-0.75844961	1.351922055	0.938259739	-0.814949726	0.026211401	FALSE
pmc7010219__ijo-56-03-0772-g06.jpg	0.986294238	0.966954777	1.08163396	0.818908977	-0.470867226	1.157824068	1.147166108	-1.030535436	-0.68712836	FALSE
pmc3555518__fgene-03-00252-g001.jpg	0.888512461	0.774931636	-0.680790462	1.076100871	-0.89701569	1.339300388	1.069942989	-0.801127182	0.029889064	FALSE
pmc8070608__cancers-13-01838-g002.jpg	0.826243531	0.66230016	0.973149671	0.762173663	-1.215127871	1.352534127	-0.90549113	-0.781663343	-0.978079365	FALSE
pmc6721808__cells-08-00805-g001.jpg	0.903136956	0.704005552	1.035631461	1.310739019	0.497191613	-0.623063363	0.478085845	-0.439562983	-0.63624663	FALSE
pmc3975838__1756-8722-7-18-1.jpg	1.026783845	0.634901932	1.618565112	0.847830049	1.486251815	-0.666696138	-0.674919262	-0.66038681	-1.027001032	FALSE
pmc4072077__cell-j-16-99-g01.jpg	-0.946454592	-0.732034078	1.008917622	0.909539546	1.101384835	-0.676207555	-0.714821446	0.966904543	0.540550334	FALSE
pmc4628672__ecam2015-475610.003.jpg	-0.742390311	-0.908054997	1.076242754	0.81779877	0.92719328	-1.057802879	-0.885038806	0.932595585	0.338350042	FALSE
pmc6567850__ijms-20-02425-g003.jpg	-0.64891853	-0.505144987	0.87694271	1.109227924	0.587822116	-1.384499825	-1.315530285	0.499886629	-0.008245086	FALSE
pmc7283386__fcell-08-00352-g002.jpg	-0.749383337	-0.827869947	1.255618966	0.99096362	0.918419292	-0.921114043	-0.873339667	-0.907047549	-0.05121223	FALSE
pmc6528915__cpr-51-na-g002.jpg	1.054250413	1.502857535	1.015786011	-0.717805093	0.837559202	0.768243176	-0.859324101	0.887885467	-1.007652923	FALSE
pmc6210354__cancers-10-00359-g004.jpg	0.791686176	0.851514147	0.55828456	-0.599480287	0.819336284	-0.882216881	-0.759102626	0.496862679	-0.918748461	FALSE
pmc6467965__fimmu-10-00752-g0002.jpg	-0.665382021	1.002509876	0.885520068	-0.764897095	0.743645982	-0.653449861	-0.999936108	0.996014213	-0.543273881	FALSE
pmc5958717__ol-15-06-8926-g01.jpg	-0.799893199	0.603084974	0.776903446	-0.903501847	-0.660587669	0.765885254	-0.612705059	0.997061079	-0.276134722	FALSE
pmc6305585__fendo-09-00762-g0004.jpg	-0.779255868	0.852614209	1.364937908	-1.190560635	-0.83606611	-0.794908253	-0.791646319	0.738137866	-1.054440773	FALSE
pmc5582828__zbc0381772900002.jpg	1.199504735	0.867139543	1.394556733	1.659987722	1.451970992	1.66565735	1.658338637	1.485814133	0.430620097	FALSE
R-HSA-1839117	0.892048001	0.900471154	1.665325677	1.627057057	1.485018907	1.736387507	1.583432786	1.113803538	0.356525015	FALSE
pmc6214138__ijms-19-03198-g002.jpg	1.083748919	1.086881087	1.642316072	1.582625287	1.380690493	1.733376365	1.141940545	1.578477664	0.212440045	FALSE
pmc5725083__oncotarget-08-99215-g001.jpg	0.830712633	0.891931219	1.723103504	1.66122212	1.101695791	1.621187814	1.230351324	1.481349322	0.270578822	FALSE
pmc4705949__zbc0521532680010.jpg	1.348106554	1.275720111	1.279341766	1.613360783	1.254873978	1.342893985	1.559019097	1.587363803	0.170446186	FALSE
pmc3887408__leu2013184f5.jpg	1.305290657	1.206573316	1.67202429	1.584251108	1.106090394	1.259665842	1.260367106	1.428821162	-0.066790299	FALSE
pmc6153124__wjco-9-90-g001.jpg	1.449225098	1.261878855	1.675445624	1.641651494	1.709962929	1.41022299	1.192997481	1.478253376	0.024434462	FALSE
pmc4979518__cddiscovery201516-f6a.jpg	1.251444944	1.368092909	1.342593195	1.747347367	1.655049996	2.01072509	1.396831271	1.907288048	0.422738005	FALSE
pmc5569945__nihms878043f2.jpg	1.099178389	1.146328856	1.244201865	1.543317261	1.833179739	1.765873724	1.612499901	1.739179376	0.53557363	FALSE
R-HSA-9703648	1.353936849	1.379916651	1.055800295	1.606569753	1.662011208	1.80399428	1.24327186	1.392509029	0.278453294	FALSE
pmc7947625__fonc-11-626971-g002.jpg	1.341624704	1.408139997	1.556399962	1.23829715	1.318890848	1.141795727	1.508858201	1.083426629	-0.17713451	FALSE
pmc327193__zpq0010433910005.jpg	1.002666051	1.445173421	1.225466567	1.16580866	1.438650805	1.087172589	1.599885536	1.366057003	0.107079572	FALSE
pmc4055129__ecam2014-601064.001.jpg	1.294853113	1.227664981	1.104333897	1.29819822	1.209575881	1.406841776	1.392084158	1.400696497	0.132528643	FALSE
pmc6213971__ijms-19-03282-g003.jpg	1.337107522	1.49762822	1.093485486	1.195293867	1.014830069	1.396470512	1.178584909	1.363268504	-0.079717504	FALSE
pmc7016983__cancers-12-00210-g002.jpg	1.281185495	1.291541552	1.144005769	1.335552414	1.674380383	1.406133374	1.73460629	1.630909391	0.317405432	FALSE
pmc6197744__gr1.jpg	1.406668313	1.447059888	1.003446489	1.334892262	1.473178981	1.540007584	1.569073848	1.53830154	0.205365946	FALSE
pmc4320821__12943_2014_286_fig4_html.jpg	1.553862739	1.251416171	1.222603248	1.089208289	1.236261218	1.362588307	1.658367426	1.870917519	0.100841166	FALSE
WP581	1.119714459	0.732788397	1.22591197	1.414380063	1.453778442	1.763958279	1.164189164	1.55896189	0.444915293	FALSE
pmc6826966__cancers-11-01591-g002.jpg	1.209053198	1.006254533	1.057985329	1.123440203	1.560251537	1.5725595	1.027499992	1.842297064	0.334111972	FALSE
pmc4065222__nihms-572348-f0007.jpg	1.357930825	0.836133723	1.571101687	1.057464586	1.577612975	1.502952176	1.016876418	1.530602309	0.082046281	FALSE
pmc5931274__f1000research-7-14391-g0000.jpg	1.101222305	1.40694803	1.336856675	1.807661233	1.319256584	1.722425387	1.74679152	1.502354896	0.338022254	FALSE
pmc5817721__12943_2018_774_fig2_html.jpg	1.101222305	1.40694803	1.336856675	1.807661233	1.319256584	1.722425387	1.74679152	1.502354896	0.338022254	FALSE
pmc4671849__jgo-06-06-650-f1.jpg	1.014216294	1.389628379	1.204709502	1.730405863	1.317276587	1.76204932	1.59608621	1.444904759	0.367293156	FALSE
pmc5802217__mmr-17-03-4422-g10.jpg	1.270056359	1.609590173	1.142188375	1.755530804	1.172211069	1.714869911	1.615380867	1.248420727	0.16067104	FALSE
pmc7510328__13046_2020_1711_fig2_html.jpg	1.039328365	1.290709081	1.126500087	1.708236587	1.137891543	2.026430553	1.61144785	1.410435973	0.426709324	FALSE
pmc3734905__10.1177_2040620713498161-fig2.jpg	0.971330536	1.304125715	0.857917833	1.856461277	1.301105911	1.968427191	1.577000837	1.464755657	0.589092147	FALSE
pmc6547810__fimmu-10-01164-g0008.jpg	1.129435637	1.320968779	1.085992744	2.040685738	1.16484416	1.542339469	1.497335976	1.507193359	0.371680687	FALSE
pmc7427779__13046_2020_1658_fig8_html.jpg	1.373689486	1.207532308	0.81688388	1.900221932	0.93930898	1.649880525	1.51391659	1.296178809	0.327199476	FALSE
pmc4703318__nihms587579f1.jpg	1.023778671	1.045076614	0.810253836	1.243402811	1.567592631	1.596593186	1.203769844	1.549927527	0.472554159	FALSE
pmc3890408__cmar-6-027fig2.jpg	0.935974408	1.041474962	0.744425672	1.169372162	1.433254001	1.422716892	1.220287449	1.747728996	0.491380219	FALSE
pmc6467343__blctt-7-061fig1.jpg	0.863867266	1.081552116	0.725866469	1.325573712	1.637160967	1.513794361	1.428018446	1.40606884	0.571694649	FALSE
pmc6746018__hs9-3-e195-g001.jpg	0.794229255	0.878071663	0.702175182	1.465046184	1.483452678	1.793798554	1.07245441	1.338295265	0.639117385	FALSE
pmc5494974__nihms864444f3.jpg	1.107883579	1.483304305	0.685949427	1.579029644	1.464185281	1.607149738	0.901414919	1.646673908	0.347311594	FALSE
pmc6890986__z9j0041929150003.jpg	1.862091993	1.540624929	1.376930947	1.095470017	1.658184086	1.353849193	1.331664053	1.854952222	-0.134392042	FALSE
pmc7674767__fonc-10-584974-g001.jpg	1.957735733	1.425589869	1.272854766	1.162661938	1.596075399	1.475253917	1.14313026	1.944228906	-0.087790039	FALSE
pmc5657403__cpt-101-89-g001.jpg	1.941563042	1.629231369	1.380333068	1.351347582	1.630205713	1.546701999	1.274162981	1.728873693	-0.144117433	FALSE
pmc1716201__jci0728281.f1.jpg	1.983885209	1.283461138	1.354048553	1.258048398	1.452625586	1.230755153	1.051804305	1.675820645	-0.206654149	FALSE
pmc7177758__ijms-21-02346-g001.jpg	1.903627458	1.644262402	0.485762088	1.473819399	1.664343145	1.653459635	1.252750863	1.656840536	0.195692066	FALSE
pmc6581210__nihms-1530985-f0001.jpg	2.048730544	1.728040309	0.788975941	1.719409339	1.467696553	1.091901291	1.483925066	1.722280819	-0.024872985	FALSE
pmc2997588__mt2010188f8.jpg	1.922212414	1.575089272	0.715447431	1.786356557	1.438658318	1.212249405	1.658778492	1.516045762	0.118168001	FALSE
pmc3973243__cddis201461f1.jpg	1.681537861	1.29186069	0.855754744	1.806991518	1.340106259	1.176858463	1.463050642	1.492918859	0.179600716	FALSE
pmc6445951__fonc-09-00192-g0001.jpg	1.882392818	1.48373608	0.849034249	1.739095214	1.233814674	0.962946301	1.492057986	1.440612806	-0.031348986	FALSE
pmc545204__pmed.0020012.g003.jpg	1.923052439	1.612192402	1.228128834	1.968010676	1.622004555	1.157279709	1.742360425	1.849360768	0.080012002	FALSE
pmc4374983__nihms663448f1.jpg	1.617076888	1.590362478	1.449755937	2.084452425	1.687117021	1.903470814	1.741668627	2.012806608	0.333504665	FALSE
R-HSA-9706377	1.681686246	1.674297784	1.523034679	1.603587274	1.841966118	1.891623205	1.773256827	1.766021632	0.148951442	FALSE
R-HSA-9674555	1.211022739	1.268985608	1.455653981	1.892372568	1.987846039	1.835057192	1.913556974	2.216164156	0.657111943	FALSE
pmc1785139__zh80030707580003.jpg	1.292112934	1.60327006	1.368146101	1.974211878	1.493036818	1.858832564	1.820374966	1.650955986	0.338306077	FALSE
pmc5226821__pcbi.1005287.g013.jpg	1.217230512	1.62224474	1.265170521	1.964253355	1.286773996	1.647109562	1.695864757	1.940431645	0.338671405	FALSE
pmc4031539__zbc0241484820005.jpg	1.082525238	1.757641201	0.904668331	1.823671334	1.641681066	1.983040527	1.787364906	1.854963836	0.569866077	FALSE
pmc4713862__alm-36-85-g007.jpg	1.357052966	1.327265828	0.873235806	1.638059679	1.443238025	1.389088549	1.535334871	1.18894912	0.253082515	FALSE
pmc6406650__cells-08-00124-g001.jpg	1.395748339	1.237993301	0.844584945	1.438202441	1.308577155	1.202421504	1.45661455	1.38539172	0.198799279	FALSE
pmc4189281__pm-10-622-g005.jpg	1.140986199	0.960706463	0.890376645	1.372514759	1.380349283	1.3932258	1.313664838	1.002340476	0.295062596	FALSE
pmc5850397__viruses-10-00090-g001.jpg	1.511162422	1.02420843	0.46644018	1.454247492	0.984508034	1.257565821	1.187786555	1.161639624	0.208545828	FALSE
pmc6198132__fphys-09-01457-g003.jpg	1.083672404	1.163762323	0.855649223	1.379124845	1.012203678	1.040805091	1.099229802	1.584885509	0.188888468	FALSE
pmc7680862__fcell-08-604240-g001.jpg	0.895207992	1.04121591	0.986623372	1.402153459	1.058163936	1.074613919	1.175694914	1.435518322	0.254879818	FALSE
pmc4116420__zh50091465250007.jpg	1.0552196	1.178913913	0.948253011	1.092272728	1.083476299	1.006977362	1.201403113	1.209915041	0.0580134	FALSE
pmc4769490__13058_2016_686_fig8_html.jpg	0.875801138	1.149219895	0.78932394	1.609876578	1.191883912	0.694423902	1.216425558	1.267321387	0.257871276	FALSE
pmc5077169__ppat.1005916.g008.jpg	1.230249338	1.190526544	0.819647469	1.329543346	1.128100244	0.902465117	1.384894358	1.513785417	0.17161658	FALSE
pmc4383314__elife04534f003.jpg	1.019875474	1.264458757	0.737752182	0.941243002	1.077932614	0.959622055	1.506952457	1.513784872	0.192544863	FALSE
pmc5674931__fonc-07-00255-g004.jpg	1.589554302	1.405713947	0.856742327	1.107047426	1.454931086	0.922742306	1.530789856	1.558359651	0.03077054	FALSE
pmc3356803__cc1022_3824_fig001.jpg	1.263842025	1.449012341	0.956513511	1.734185678	1.043298801	0.861485959	1.476647655	1.370264699	0.074053933	FALSE
pmc7499322__sci2020-8844730.003.jpg	1.226239193	1.510890516	0.847138483	1.598912648	1.406385802	0.623947867	1.381866694	1.39066481	0.0855995	FALSE
pmc4694912__oncotarget-06-26424-g003.jpg	1.226477266	1.296544237	0.774136103	1.785712156	1.450942642	1.052636372	1.512285983	1.676948194	0.396652535	FALSE
pmc6387281__ijms-20-00461-g001.jpg	0.935545627	1.302702546	1.407281509	1.717259051	1.141212359	0.767373855	1.632978035	1.213245717	0.079237243	FALSE
pmc4114189__fphys-05-00283-g0001.jpg	0.865338249	0.923952822	1.187371312	1.524697996	0.78401475	0.998315711	1.247431205	1.494045479	0.217480234	FALSE
pmc2797142__zbc0011098300006.jpg	0.912391342	0.985831524	0.993135948	1.336803554	0.688939613	0.897100948	1.250902375	1.454477823	0.161858591	FALSE
pmc7780046__cas-112-22-g004.jpg	1.224073958	1.314324333	1.410811156	1.306707289	0.666632619	0.709706329	1.040924577	1.586277143	-0.254353558	FALSE
pmc6770240__cells-08-00967-g001.jpg	1.12293834	1.027624666	0.930032667	1.063341825	1.593176876	0.984279464	1.218978353	1.342630336	0.213616146	FALSE
R-HSA-6783310	0.91899771	0.75346519	1.033197053	0.720165207	1.787966653	0.995293716	1.399175097	1.406641061	0.359961696	FALSE
pmc6676106__cas-110-2421-g006.jpg	1.180376766	0.938938368	1.093543006	0.565226288	1.180688359	1.118974627	1.096342248	1.185448146	-0.04161678	FALSE
pmc5811474__fcell-06-00011-g0003.jpg	1.076684065	0.850757451	0.531109281	0.684470885	1.191337448	1.109117237	0.917058043	1.167253887	0.194330568	FALSE
pmc6540604__fonc-09-00405-g0001.jpg	1.157151734	0.88119828	0.527867618	0.962822724	0.998500028	0.8755565	0.896102606	1.09471993	0.11013448	FALSE
pmc5931372__nihms924025f5.jpg	1.055830868	0.78828175	0.583137867	0.973987562	1.066007936	0.504155135	0.777899747	1.131227169	0.081572015	FALSE
pmc8003366__ijms-22-03135-g001.jpg	1.258691378	1.266798138	0.48733628	0.657550691	1.341738168	0.675883346	1.161475119	1.377117171	0.038477633	FALSE
pmc6874786__cell-j-22-193-g01.jpg	1.079222999	1.006466552	0.9587993	1.743811736	1.017763965	1.521190761	1.4669287	1.430730397	0.421255495	FALSE
pmc6415732__dddt-13-825fig2.jpg	0.966156206	0.935276093	1.014265504	1.524683484	1.037699913	1.527956149	1.307321455	1.253618651	0.358356663	FALSE
pmc3412587__nihms-313837-f0001.jpg	0.843590783	1.186029205	1.097838162	1.69936236	1.295662693	1.445212479	1.234026959	1.310468874	0.354460623	FALSE
pmc4681826__lrt2015-757694.001.jpg	0.888131083	1.03003005	1.030632813	1.569581379	0.918276637	1.825678558	1.423170144	1.260960206	0.416602069	FALSE
pmc5304990__ott-10-607fig1.jpg	0.868808081	0.81013471	1.054550909	1.417766691	0.962109835	1.813956116	1.243295336	1.105290908	0.39731921	FALSE
pmc5267446__12964_2017_163_fig3_html.jpg	1.011627536	1.120473819	0.922746839	1.306494406	1.12034806	1.730131966	1.368666624	1.222380774	0.331321635	FALSE
pmc5391303__nihms832282f1.jpg	0.88842484	0.651951829	1.254690854	1.325940777	1.253265465	1.632137223	1.306432501	0.855082335	0.342882486	FALSE
pmc4576979__embr0016-1084-f4.jpg	1.076707233	0.793850199	1.127937849	1.236831077	1.048193841	1.386274829	1.1792049	1.106854635	0.191973429	FALSE
pmc5664393__1021890.fig7.jpg	1.015485394	0.914799424	0.840060217	1.220987318	0.771410205	1.547627489	1.217408822	0.972077067	0.222453835	FALSE
pmc4681826__lrt2015-757694.004.jpg	0.950402351	0.94661489	1.023416132	1.408564634	0.552153163	1.254183051	1.159699658	1.226033227	0.146648955	FALSE
pmc4905351__kmco-02-04-1014219-g001.jpg	0.901973789	1.011075203	1.008256137	1.112455064	0.710251121	1.183460964	1.11646349	1.103512579	0.071460267	FALSE
pmc6350546__jir2019-9141420.002.jpg	1.324634606	0.87218025	1.135985594	1.529387827	0.744457348	1.464039429	1.016699026	1.439140545	0.127811352	FALSE
pmc4037627__omcl2014-457154.009.jpg	1.535413454	1.231333908	0.931858515	1.066869971	1.133986375	0.924862181	0.838655427	1.399737629	-0.160046309	FALSE
pmc6192836__nihms-983852-f0005.jpg	1.230840753	1.150056483	0.847246534	1.315142485	1.264219251	1.325028601	0.593478228	1.283485934	0.080222976	FALSE
pmc7724827__13578_2020_503_fig2_html.jpg	1.293162484	1.239491386	1.211850113	0.732208964	0.916266015	1.676500737	0.784491367	1.645855954	-0.097103387	FALSE
pmc6487484__nihms-1016140-f0001.jpg	0.944183494	1.078960402	1.284422166	0.793196577	0.895204864	1.380586268	0.580140557	1.392253633	-0.094245641	FALSE
pmc3770492__ccid-6-191fig2.jpg	0.909609536	0.930653415	1.487160175	1.20902146	0.846083892	0.848731718	0.734891079	0.678570217	-0.245681369	FALSE
pmc3795272__zbc0451364200009.jpg	0.908043546	0.67493295	1.253008687	0.811736435	1.240884535	0.84526705	1.020277538	0.887390745	0.015782866	FALSE
pmc4972110__kmco-03-04-1071303-g001.jpg	1.233167447	1.404508887	1.294873516	1.317352592	1.149428074	1.079382018	1.350443813	0.4960048	-0.232327691	FALSE
pmc2965086__pone.0013543.g006.jpg	1.207409517	1.011524279	1.799057253	1.624709625	1.409720377	1.241852461	-0.750690818	1.436262456	-0.34695953	FALSE
WP2203	0.868068059	0.838859164	1.478541458	1.283275523	1.025405673	1.444518621	-0.729109459	1.381673143	-0.180670193	FALSE
pmc7859087__fimmu-11-610523-g008.jpg	0.99053419	1.453845381	1.355548761	1.368858604	1.096835903	1.079169595	-0.985018759	1.212363584	-0.512200992	FALSE
R-HSA-8939236	1.83543066	1.923209343	2.200172411	2.283699256	1.921841486	1.592913354	2.248353472	2.437521769	0.110595063	FALSE
R-HSA-8878166	1.590127221	1.77476708	1.775394519	2.112476101	1.981381313	1.880444645	1.914489374	2.411455875	0.346619855	FALSE
pmc7716236__cells-09-02423-g003.jpg	2.221856763	1.7481463	1.467725936	2.138427988	1.973168727	1.114207146	2.170975031	2.224959356	0.111771317	FALSE
pmc6025071__cancers-10-00187-g001.jpg	1.934136041	1.869512253	1.435954621	1.902195575	1.888532978	0.79586808	1.933437239	1.993655688	-0.043796393	FALSE
pmc5454339__blood766204f3.jpg	-0.665722157	-0.707029415	1.02626954	1.289708524	0.863899314	1.648788901	-0.866891663	0.89148656	0.880892338	FALSE
pmc1895551__zh80190601620001.jpg	-0.910254708	-0.806083003	0.912149681	1.108942325	0.742305617	1.525264774	-0.946098018	0.980420433	0.950229703	FALSE
pmc5923365__cancers-10-00110-g001.jpg	-0.993554821	-0.767463883	1.047378939	1.265358049	0.80500284	1.177362502	-0.704207191	1.079053152	0.962393792	FALSE
pmc7469991__cm9-133-1856-g001.jpg	-1.096418219	-0.923656065	1.179921811	1.156649502	0.713165927	0.992014618	-1.044465251	0.957983131	0.83512041	FALSE
pmc3259192__nihms339976f2.jpg	-0.777336783	-1.008954029	1.257690977	1.239347536	1.230610547	1.19552506	-0.928058616	1.206961081	0.965077067	FALSE
pmc5665158__10.1177_1533034616672806-fig1.jpg	-1.090666875	-1.273413288	0.972605912	1.125856959	0.99342376	1.27371842	-0.792088604	1.182913542	1.220589566	FALSE
pmc7764608__diagnostics-10-01076-g005.jpg	-0.5543751	-1.024156504	0.904775922	0.947415667	0.957014024	1.373872789	-0.838687604	1.309384254	0.974385054	FALSE
pmc6536925__cam4-8-2268-g006.jpg	-0.850612299	-1.022688933	1.200908876	1.203860818	1.245651212	1.791228543	-0.783384199	1.492564774	1.214115015	FALSE
R-HSA-1059683	-0.955252507	-1.101203254	1.36133129	1.709699023	1.122003439	1.542293436	-0.926372835	1.214269542	1.164086678	FALSE
pmc2864389__95829.fig1.jpg	-0.85898919	-0.545347816	1.053163714	1.159154963	1.15221387	1.657106322	-0.591856177	1.94002216	1.180385992	FALSE
pmc7918075__biomedicines-09-00188-g004.jpg	0.773945817	-0.712275415	1.524144483	1.109718249	0.851124581	1.849072564	-0.911954514	1.304797609	0.311946736	FALSE
R-HSA-112409	0.919757173	-0.724111389	0.735168475	1.079680537	0.833487982	1.819156007	-0.940711477	1.465394723	0.541130135	FALSE
pmc4632638__nihms617965f2.jpg	0.710875864	-0.84388118	0.553273219	0.724940007	0.689757092	1.211646863	-0.764491062	1.022644936	0.436810266	FALSE
pmc5067143__dialoguesclinneurosci-18-253-g002.jpg	0.741556752	-0.510816142	1.846686603	0.991305333	1.096493535	0.868020482	-0.80941052	1.258723238	-0.011449324	FALSE
pmc4737457__np2016-7434191.001.jpg	-0.996965158	-1.108764341	1.872107048	1.243954231	0.765409173	1.064148747	-0.592170722	0.959726983	0.766087833	FALSE
pmc2744278__zlj9990988150004.jpg	-0.996965158	-1.108764341	1.872107048	1.243954231	0.765409173	1.064148747	-0.592170722	0.959726983	0.766087833	FALSE
pmc5817721__12943_2018_774_fig1_html.jpg	-1.085459938	-1.10426595	1.405954506	1.173441988	0.867945874	1.09065046	-0.589533897	1.037410833	0.977240179	FALSE
pmc5301820__blood695981f1.jpg	-1.085459938	-1.10426595	1.405954506	1.173441988	0.867945874	1.09065046	-0.589533897	1.037410833	0.977240179	FALSE
pmc4012967__theoncologist_13407_f1.jpg	-0.939300104	-1.117976654	1.58811233	0.907522147	1.142850313	1.110736461	-1.228640017	0.915387198	0.725959363	FALSE
pmc4629448__nihms49243f1.jpg	-0.896338701	-0.97180235	1.817708624	1.373377965	0.430453364	1.00089202	-0.74720312	0.519865178	0.53228789	FALSE
pmc4818256__15_177_grassof1.jpg	-0.705904656	-0.699645451	0.98868176	1.149480975	1.278730199	0.61299703	-0.497545039	0.816792715	0.811047292	FALSE
WP3640	-1.190071025	-0.633072297	0.868595884	0.566345407	0.650928704	0.81872193	-0.667693344	0.551317118	0.702106442	FALSE
pmc7848762__gr4.jpg	-0.948367269	-1.172003941	1.432277345	0.720893967	0.732678664	0.999153044	-1.053156191	-0.642113349	0.380855849	FALSE
pmc3943304__99417.fig6.jpg	-0.726894245	-0.784732889	1.22245052	-0.796205615	1.163014995	1.406533338	-0.701116722	1.24680202	0.560197808	FALSE
pmc3262193__bcr2921-3.jpg	-0.832821761	-0.750442157	0.907209642	-0.86565836	0.895253757	0.984125326	-0.984296069	1.09284835	0.449806026	FALSE
pmc2744278__zlj9990988150001.jpg	-1.048121035	-1.357331347	1.991351951	-0.779521848	0.819106356	1.19830765	-1.191684151	1.012625519	0.349800182	FALSE
pmc7039327__nihms-1561976-f0002.jpg	-0.708534579	-0.949206112	0.785595204	0.871545699	-0.827156948	1.69157995	-0.854335658	0.833037828	0.633649337	FALSE
pmc4125356__84f7.jpg	-1.089042442	-0.915637491	1.012362683	1.161229241	-0.833432903	1.287195148	-0.788438904	0.994691573	0.695021247	FALSE
pmc6458768__40364_2019_160_fig1_html.jpg	-1.054690735	-1.130721158	1.341059795	1.191766606	-1.288962684	1.00327355	-0.740120759	0.6669802	0.448038082	FALSE
pmc7906381__pone.0247713.g002.jpg	-1.23052905	-1.2572981	1.331588315	1.009818129	-1.113575143	1.200852505	-1.01354426	0.843719187	0.570867029	FALSE
pmc2853417__zh40041092830006.jpg	-0.733426539	-0.777248725	0.761709865	1.059256004	-0.987690079	0.888588642	-1.039341462	-0.945023339	0.044813086	FALSE
pmc2865519__pcbi.1000777.g002.jpg	-1.111858437	-1.264227939	1.163131203	0.751993091	-0.91877446	0.756568463	-0.719742119	-0.877227441	0.202881898	FALSE
pmc7122459__f1000research-9-24721-g0000.jpg	-0.982961563	-1.045169625	1.353220876	0.957720116	-0.783959341	0.920426605	-0.883349571	-1.01352979	0.064431708	FALSE
pmc4309185__fmicb-06-00019-g003.jpg	-0.857071363	-1.163984935	1.0695051	1.055526819	-0.810134647	0.992285423	-1.017435592	-0.781567773	0.204918579	FALSE
pmc5471068__oncotarget-08-35445-g002.jpg	-0.995445339	-0.997037604	1.014887424	0.882617474	-0.827099659	0.972106216	-0.734725705	-0.865370011	0.211370836	FALSE
pmc3200079__bmr2011-502751.003.jpg	-1.53093308	-1.458349775	1.369545256	1.511687052	-1.188773392	0.811346845	-1.028369586	-0.881309682	0.38482878	FALSE
pmc3731360__pone.0070352.g006.jpg	-1.400757601	-1.501446766	1.230312595	0.930488095	-0.968486106	1.017586418	-1.304216729	-1.098853895	0.272600814	FALSE
pmc3159104__fig-4.jpg	-1.215498606	-1.014441392	1.051658297	1.063097645	-0.697992019	0.993559981	-1.136236155	-0.722699488	0.29270656	FALSE
pmc3694976__pone.0067134.g010.jpg	-1.238721175	-1.238726328	1.158532545	1.236208356	-0.826410114	1.177044028	-1.138159472	-0.94739706	0.339895467	FALSE
pmc4150436__bmri2014-878450.002.jpg	-1.174104237	-1.090595498	0.934347036	1.123187347	1.14666142	-0.994125245	0.944768331	0.958706681	1.079290606	FALSE
pmc6457213__advances029850f7.jpg	-0.726619309	-1.112082587	1.111531881	0.893259148	0.867830299	-0.584448497	0.734166588	0.534743554	0.731500224	FALSE
pmc6821623__1042125.fig1.jpg	-0.983370947	-0.57457753	0.828353785	1.579196341	0.672758121	-1.200735546	0.929450696	0.913731728	0.822078499	FALSE
pmc7758733__fphar-11-534171-g007.jpg	-1.060928559	-0.941541294	-1.020796902	1.442343584	0.815886897	-0.786368649	1.099791048	0.942730997	1.71063236	FALSE
pmc4414159__oncotarget-06-3861-g006.jpg	-1.468540264	-0.981817039	-1.233758514	1.047282842	0.75018581	-0.823578192	0.802444399	0.958283088	1.774962195	FALSE
pmc6354076__wjem-9-1-g002.jpg	-0.486401714	-0.706547112	0.610609628	0.866604801	-0.789476453	-0.598570783	0.71424201	0.770979584	0.386868898	FALSE
pmc2992472__1756-8722-3-44-4.jpg	-0.636700171	-0.70577366	-0.684683261	1.360645906	-0.790947401	-0.732647742	0.83804693	0.84763641	0.980265851	FALSE
pmc3286973__pnas.1018854108fig03.jpg	-1.135724932	0.90853428	-0.875073202	1.3265518	0.778519099	-0.97643312	-0.764239428	0.950802854	0.630461525	FALSE
pmc4357331__ccap24_p0025f1.jpg	-0.758702427	-0.638935366	-0.952074613	0.643901942	0.97542637	-0.657540537	-0.630459881	0.886586002	1.026820248	FALSE
pmc6629768__fonc-09-00570-g0001.jpg	-0.907410836	-0.759700479	-0.587856268	0.640774092	0.664258845	-0.781400383	-0.828906409	1.163578704	0.923316831	FALSE
pmc5830368__103382.fig2.jpg	-0.665317311	-0.725135493	-0.586133638	1.330206706	1.427314512	-0.589039775	-0.724766187	0.886801185	1.124965435	FALSE
pmc7484401__nihms-1613153-f0004.jpg	-0.993226969	-0.792219529	-1.13595775	1.575813193	0.870199075	-0.796100382	-0.963387811	1.179742659	1.347054763	FALSE
pmc2676892__nihms-108934-f0003.jpg	-0.380838648	-0.742563043	-1.111598983	0.818451428	1.164198268	-0.526401608	-0.925363537	0.819021388	1.014981413	FALSE
pmc5371185__13045_2017_443_fig1_html.jpg	-0.500693835	-0.589402031	-1.457021265	1.128237422	1.032051299	-0.575467003	-0.824909545	0.685674989	1.138156476	FALSE
pmc4497751__jci78090.f2.jpg	-1.08533626	-0.804724402	-0.902801825	1.059006222	0.950232639	1.295483548	-0.736618604	-0.773556633	1.289863597	FALSE
pmc5083755__280_2016_3153_fig1_html.jpg	-1.008151238	-1.057935291	-0.670924325	0.548905667	0.869960929	-0.707714025	-1.081006487	-0.638492128	0.710667742	FALSE
pmc7230684__genes-11-00468-g001.jpg	-1.112747561	-0.98012822	-0.976474766	0.732583597	0.964376187	-0.707714025	-1.027613426	-0.667322783	0.881978759	FALSE
pmc5764090__nihms932384f2.jpg	-0.917403445	-0.990817369	-1.046432434	1.10912746	-0.852424399	1.172538881	-1.198611717	1.060968225	1.243204106	FALSE
pmc5938286__gr1.jpg	-0.793229195	-0.963644197	-1.084271344	1.024081023	-0.856439188	0.879721932	-1.075741036	1.186982032	1.178769198	FALSE
pmc6031772__apjcp-19-1127-g001.jpg	-1.071062398	-0.941362713	-1.100877518	1.125198956	-1.094595899	1.049114772	-0.648907175	1.030551141	1.330039902	FALSE
pmc7048131__12964_2020_527_fig5_html.jpg	-1.001628763	-0.973769118	-0.776456276	0.961891116	-0.685523104	1.275451647	-0.662931312	1.079771036	1.311016596	FALSE
pmc3077082__nihms264970f2.jpg	-0.971530064	-1.047828629	-1.084330564	0.981495463	-0.663280061	0.958827951	-0.838911994	1.394541393	1.401097636	FALSE
pmc5814270__oncotarget-09-7928-g005.jpg	-0.815450683	-1.112930811	-1.603612231	0.924215722	-0.789868476	-0.939097085	-0.805690416	1.388544129	1.132952017	FALSE
pmc3444139__fmicb-03-00334-g003.jpg	-0.652908188	-1.156888258	-0.854465539	0.781080316	-1.080539621	-0.88364887	-1.234510077	0.648291458	0.534221969	FALSE
WP3658	-1.237666536	-1.03060909	-0.841063342	1.579730336	-1.072534775	-0.765921707	-1.185133649	0.952251109	0.938124585	FALSE
pmc6006503__ol-16-01-0041-g00.jpg	-1.071427418	-0.922857225	-1.071155865	1.271902787	-1.169758048	-0.971042682	-0.908359309	1.238290232	0.914020099	FALSE
pmc2597859__nihms58894f1.jpg	-0.839569597	-0.761195321	-0.9685009	1.388848278	-0.881279171	-0.869287319	0.871035041	-0.814907132	0.795303879	FALSE
pmc6538535__ems83014-f003.jpg	-1.183533294	-1.054201168	-0.818331283	0.822266383	-0.866037339	-0.768372406	-1.053429258	-0.965405376	0.452492983	FALSE
pmc3448567__zh89991292500003.jpg	-1.329975966	-0.861048066	-0.857420754	0.983249324	-0.721557253	-1.261564227	-0.909494967	-1.017229283	0.430828981	FALSE
pmc5127716__nihms831025f4.jpg	-1.15475822	-1.281904916	-1.531326675	0.971775455	-0.960189113	-1.041971065	-1.188672794	-0.802862316	0.718279304	FALSE
pmc6784137__viruses-11-00776-g004.jpg	-1.047304305	-1.029546681	-1.226667446	0.614619889	-1.362162356	-0.731355558	-0.920149316	-0.791494875	0.463064368	FALSE
pmc3840450__cancers-02-01838-g001.jpg	-1.10460232	-1.225921903	-1.025003985	0.742090132	-1.366056576	-1.241828552	-0.978981844	-0.807635404	0.388026954	FALSE
R-HSA-1912408	0.947423693	0.668819615	-1.223795275	-0.855760123	0.801470423	1.808615395	-1.006811511	0.944465603	0.207579946	FALSE
pmc6113440__cas-109-2358-g003.jpg	1.038586352	0.51762379	-1.490075279	-1.08525536	1.565872437	1.472419149	-1.210476654	-0.740836494	-0.021700339	FALSE
pmc4147035__nihms615634f1.jpg	0.86566533	1.071052793	-0.640404935	-1.678399309	0.466345638	1.455151172	-1.446125276	-0.670317618	-0.806773475	FALSE
pmc4823096__oncotarget-07-3144-g007.jpg	0.796494245	0.894780218	-0.99257383	-0.666705613	-0.703108449	0.571639143	-0.588370567	0.796927206	-0.350823867	FALSE
pmc7019991__jcm-09-00002-g002.jpg	1.102158798	0.999664145	-0.801154108	-1.19590402	0.57776975	-0.723179231	-1.224115928	0.853563125	-0.775929539	FALSE
pmc7218026__gr6.jpg	1.218517169	-0.658737884	1.479518033	-1.256818601	-0.867241839	0.557192832	-0.814157778	1.321068025	-0.891757245	FALSE
pmc6007949__oncotarget-09-27574-g006.jpg	1.009793142	-0.893948537	1.310672876	-1.32097019	0.660239683	1.116160953	-1.025998173	-0.966993614	-0.783018095	FALSE
pmc5306374__fimmu-08-00097-g008.jpg	0.968955519	-0.79403836	0.992999608	-1.503222624	-0.726977972	0.543236137	-1.270508946	-1.306884701	-1.24217721	FALSE
pmc5085131__oncotarget-07-33960-g012.jpg	1.549439829	0.758946864	1.075026299	-1.020280334	-1.031602981	-0.73005891	-1.104308019	-0.875937822	-2.080241944	FALSE
pmc7982061__bjbms-21-136-g003.jpg	0.875192537	-1.193858969	-1.060258643	-1.512143189	-1.129851158	-0.909550276	-1.090306976	-0.487558795	-0.566240387	FALSE
pmc4816192__cddis2015419f1.jpg	-0.85243788	-0.783719625	0.675858347	-0.820288014	-0.705973812	1.244056298	0.894341733	1.020717253	0.646670411	FALSE
R-HSA-6802948	-0.738905135	-1.249400056	1.384509754	-1.330618017	-0.93108957	1.113616255	0.76670936	1.376871624	0.400363076	FALSE
R-HSA-8934593	-0.858385074	-0.786052942	0.912186953	-0.740121543	-0.788078124	2.12841932	-1.267119158	0.89082349	0.288868485	FALSE
pmc5721467__12860_2017_150_fig4_html.jpg	-1.173553399	-1.1202169	0.769344642	-0.731241828	-0.772178864	0.59272136	-0.707872863	0.652220933	0.314871634	FALSE
pmc3615463__nihms431773f1.jpg	-1.199475828	-1.120159687	0.878141251	-0.843152529	-0.957793006	1.43983275	-0.906372693	0.874599324	0.401920857	FALSE
pmc6171999__ijh-05-37-g1.jpg	-1.086265426	-0.894284827	1.022282392	-0.999547823	-1.055590509	1.582018508	-1.044627236	1.142657545	0.244404717	FALSE
pmc4666325__1001495.fig2.jpg	-1.095685648	-0.987290995	1.223541721	-1.085691513	-0.970385982	1.35987587	-1.105020774	0.928454453	0.111924718	FALSE
pmc3520616__zh89991296740001.jpg	-1.156294362	-1.148094933	0.554216266	-1.078064453	-0.902186062	1.032730419	-1.203099727	0.717533874	0.29677382	FALSE
pmc5374731__blood692574f2.jpg	-1.228423641	-1.278213774	0.810732191	-1.073184479	-1.438499197	1.356682602	-1.274421644	0.735635491	0.226544296	FALSE
pmc6562221__fphar-10-00609-g001.jpg	-0.656562139	0.586797409	0.70414862	-1.185544896	1.068577889	1.137035934	-0.798531691	-1.067610873	-0.380676024	FALSE
pmc6419612__jbm4-3-na-g001.jpg	-0.959545682	-0.663525438	1.454994092	-1.12803286	1.401799919	1.164596627	-0.69868517	-0.946660831	0.014629213	FALSE
pmc8047423__fphys-12-624950-g002.jpg	-0.99528474	-0.596234386	0.976004128	-1.119240113	1.006614704	1.058852064	-1.054496551	-0.689059896	0.045705708	FALSE
pmc4918232__itt-3-029fig1.jpg	-0.716625399	-1.256056965	1.427318459	-0.96055173	1.047535683	0.775532659	-1.041691893	-1.343095527	-0.122666194	FALSE
pmc4523214__nihms706258f1.jpg	-1.055512792	-1.101019909	1.060085331	-0.998594831	0.788171776	0.973881517	-1.248988638	-1.204661899	0.027444042	FALSE
pmc2042025__335_2007_9060_fig3_html.jpg	-1.235380713	-1.029108005	0.884550091	-1.065549883	-1.493607633	0.781426082	-1.519122053	-0.742185416	-0.347828238	FALSE
pmc7682023__nihms-1643591-f0005.jpg	-1.259330288	-1.282269572	1.185409974	-1.27920574	-1.161928123	0.984678773	-1.425318144	-1.176632654	-0.359617882	FALSE
pmc6915875__13287_2019_1475_fig6_html.jpg	-1.340394162	-1.46062106	0.993066451	-0.933665129	-1.330091923	1.417822172	-1.332584853	-1.145168197	-0.062087996	FALSE
pmc4317900__cas0105-0623-f3.jpg	-1.342587509	-1.560381304	1.258517694	-0.781435784	-1.281182279	1.075143912	-1.299318704	-1.330197683	-0.175247735	FALSE
pmc7499473__fonc-10-01672-g0001.jpg	-0.980478792	-1.017591378	1.529167773	-0.922368226	-0.772731934	1.14676307	-1.102216833	-1.058576871	-0.38552536	FALSE
pmc6386770__gr1.jpg	-1.354381529	-1.293436447	1.09565842	-0.893338297	-0.77735751	1.213640189	-0.848880213	-1.134097021	0.029379948	FALSE
pmc6345611__nihms-1502949-f0001.jpg	-1.062565256	-0.981754033	0.955897525	-0.835409789	-1.11580543	1.438915116	-0.987845839	-1.00494713	-0.13821136	FALSE
pmc4715999__nihms709349f2.jpg	-0.876636307	-1.128588676	0.896846073	-0.887183675	-1.255101777	1.256113323	-1.154431024	-0.919759025	-0.222612799	FALSE
pmc5891592__fimmu-09-00633-g002.jpg	-1.145566108	-1.066163076	0.890008926	-1.188206716	-1.100419175	1.349560458	-1.262554137	-1.072991866	-0.214348868	FALSE
pmc4053266__1471-2105-15-162-3.jpg	-1.00175949	-1.146491569	0.991570593	-1.23892139	-1.04241343	1.053878114	-1.267379759	-1.178450459	-0.34909723	FALSE
pmc3213966__zh40111101070003.jpg	-0.905848939	-0.918875957	1.168700242	-1.080359783	-0.942371728	1.284523888	-1.290656837	-0.949958158	-0.377089639	FALSE
pmc7102884__cmar-12-2155-g0001.jpg	-1.078544755	-0.992533688	1.229383836	-0.998148501	-0.951989134	1.200663665	-1.069391641	-1.024938846	-0.288196022	FALSE
pmc3021862__jo2011-946936.004.jpg	-0.891377341	-1.182624417	1.106374281	-1.000822467	-1.016475959	1.235354922	-1.120053651	-1.09115528	-0.276087995	FALSE
pmc4729759__13205_2015_357_fig1_html.jpg	-0.797705554	-0.899175388	-1.021684434	1.190936644	-0.798609545	0.732458384	1.109605937	-0.687967338	1.215473275	FALSE
pmc4461458__nihms679211f2.jpg	-0.912883624	-0.642198809	-0.914253569	0.998374375	-0.742804414	1.392952123	1.220675895	-0.773552637	1.242241069	FALSE
pmc2932783__nihms218170f1.jpg	-1.081673874	-0.66396483	-0.970908389	0.931940078	-0.852021904	1.145759907	0.709171347	-0.95822406	1.100840771	FALSE
pmc3464048__nihms-406046-f0001.jpg	-1.175898651	-1.22549549	-0.746742658	0.982808724	-1.179543354	0.975190999	-1.108473899	-1.037714249	0.775832577	FALSE
pmc3747497__emss-54253-f0001.jpg	-0.867184435	-0.740463579	-0.856004998	0.951683026	-0.845897318	1.412310731	-0.943228518	-1.000982091	0.735994837	FALSE
pmc4096053__nihms591570f2.jpg	-1.278075747	-1.031181454	-1.029181283	0.804063473	-0.885882625	1.437034798	-0.872291802	-0.837863103	1.041824977	FALSE
pmc7462502__ijpr-19-153-g008.jpg	0.7654344	-0.766588394	-1.094328271	-0.575393503	-0.98286134	0.9922674	0.777231539	-1.102227166	0.186964141	FALSE
pmc6815541__bmri2019-3467121.001.jpg	-0.572110633	-1.007342248	-0.693439383	-0.491992956	-1.081230813	0.898599211	0.78100168	-0.800461448	0.61881389	FALSE
pmc5986278__nihms855382f7.jpg	-1.081742623	-0.923744641	-1.427226543	-1.292397219	-0.839280324	1.274311789	0.732576095	-0.87133619	0.945012766	FALSE
pmc7961854__ijms-22-02683-g003.jpg	-1.045049006	-0.749881285	-1.08683443	-0.804584635	-0.975315164	1.225527797	0.771858762	-1.032422824	0.797601027	FALSE
pmc5979829__ijmm-42-01-0131-g07.jpg	-1.068890168	-0.788972711	-1.478728607	-0.892725106	-1.313199451	0.905445556	0.782313774	-0.986262156	0.811311685	FALSE
pmc7664086__40164_2020_187_fig1_html.jpg	-1.096610885	-0.787807767	-0.529454437	-1.211557131	0.588976828	1.000546218	-0.722085563	0.461983398	0.828197113	FALSE
pmc7556656__1052352.fig1.jpg	-1.310701632	-1.185140153	-0.927464388	-1.03492869	0.726291514	1.521268635	-0.679239628	0.45909609	1.339599642	FALSE
pmc6149729__kmco-05-03-1143077-g001.jpg	-0.642688445	-0.713741768	-0.844084238	-1.219780685	1.182777013	0.536528282	-0.663732846	0.706524804	0.84196813	FALSE
pmc2908510__nihms214929f3.jpg	-1.09966221	-0.92384042	-1.075840531	-1.133697766	0.995828867	1.315193992	-1.1589742	1.103527191	1.257490004	FALSE
pmc3491909__nihms413969f1.jpg	-1.09171733	-0.856592298	-0.82697545	-0.732422112	0.771942595	1.241714632	-0.744583462	0.911749413	1.214775239	FALSE
pmc6785598__18_2019_3199_fig4_html.jpg	-0.865015216	-0.938640928	-0.914849682	-0.692510489	1.163405442	0.909329339	-0.894880346	0.839327465	1.171102891	FALSE
pmc3509680__viruses-04-02973-g003.jpg	-1.130303331	-1.128564482	-1.42421701	-0.795948148	0.503375111	0.829334466	-0.754581829	0.691978835	1.322526628	FALSE
pmc3819657__1752-0509-7-104-3.jpg	-0.885931283	-0.496186479	-1.362766321	-0.608520419	1.079472958	0.696442752	-1.115452551	0.810385067	1.087426922	FALSE
pmc5353782__12920_2017_253_fig3_html.jpg	-0.641866626	-0.447121712	-1.169223057	-0.918727156	0.490631658	0.808454197	-0.995085853	0.758265416	0.781444784	FALSE
pmc5814156__oncotarget-09-5529-g007.jpg	-0.556106033	-0.663087756	-0.759649146	-1.149546549	-0.806894241	1.482245651	-1.271927277	0.762644723	0.462918773	FALSE
pmc3730275__nihms491920f3.jpg	-1.407580135	-1.272041537	-0.958242574	-0.766435123	-0.501053328	1.678838086	-0.840777245	0.957467061	1.318229306	FALSE
pmc2600414__nihms-81117-f0001.jpg	-1.071068119	-0.793520927	-1.616241469	-1.395688627	-0.611907108	1.19097206	-0.877992867	0.798724245	0.981098379	FALSE
pmc3262490__1471-2407-11-502-2.jpg	-1.029532311	-0.952584741	-1.598907384	-1.398271025	-0.744362265	0.874834716	-0.866294116	0.574375968	0.881731467	FALSE
pmc5674931__fonc-07-00255-g005.jpg	-1.306845224	-1.405900298	-1.019597062	-1.26386736	-0.741363682	0.839091503	-1.270578232	0.861565925	0.929083826	FALSE
pmc4394526__ijms-16-06183-g001.jpg	-1.36483271	-1.1997327	-1.325432803	-0.783833454	-0.815463069	1.001058233	-1.073613884	0.912656241	1.144826884	FALSE
pmc4900422__cohem-23-402-g002.jpg	-1.087404341	-1.540796745	-1.472709446	-0.79317319	-1.052836614	1.00655854	-1.227959441	0.781401557	1.109768348	FALSE
pmc4877629__jn227496fig3.jpg	-0.781157845	-1.41880237	-0.851677952	-0.87373115	-1.312122456	0.761745955	-0.662562187	0.766934229	0.7532656	FALSE
pmc7290974__toxins-12-00294-g004.jpg	-0.700962376	-0.902183076	-0.908873918	-0.663515705	-0.705612658	0.938256971	-1.00029513	0.828319665	0.716770419	FALSE
pmc7465197__biomolecules-10-01143-g002.jpg	-0.954964465	-0.991087822	-0.826141009	-0.706482613	-0.665046142	1.248903911	-1.129678673	0.689357856	0.8114753	FALSE
pmc3640296__nihms445665f3.jpg	-1.045385826	-0.929879495	-1.24184193	-0.827525348	-0.720652988	1.265972443	-0.658362131	1.04367168	1.092989815	FALSE
pmc4317900__cas0105-0623-f1.jpg	-0.827101025	-0.782883555	-1.022769158	-0.9119375	-1.02580304	1.100338375	-0.717212397	0.865899089	0.739841485	FALSE
pmc3696550__jci66203.f6.jpg	-0.965950732	-0.928288285	-1.113875335	-0.959788641	-1.158677153	1.293064228	-0.896381458	1.15521915	0.889392009	FALSE
pmc1681489__msb4100057-f1.jpg	-0.664325949	0.63715619	-1.290858444	-0.934340277	-0.572874265	0.941753593	-0.526661584	-0.680826853	0.084752857	FALSE
pmc4467383__oncotarget-06-5501-g004.jpg	-0.563360009	-0.666538552	-1.179463928	-1.275828678	0.652359267	0.568594605	-0.925513377	-1.240885352	0.358866122	FALSE
pmc3472623__nihms406416f1.jpg	-0.840495027	-0.77722101	-0.848028131	-0.731493411	0.816995469	0.475005698	-0.881006171	-0.611279069	0.635559226	FALSE
pmc5585852__cshperspect-tgf-027987_f5.jpg	-0.730888524	-0.825659037	-0.859909591	-0.793124828	0.550884888	1.00788256	-0.906667905	-0.629520352	0.65137659	FALSE
pmc5251936__peerj-05-2895-g007.jpg	-0.627790488	-0.894809902	-1.013180949	-0.803686623	0.883958711	0.887999571	-0.95777408	-0.750913331	0.697177295	FALSE
pmc4754058__conc-23-34f1.jpg	-0.938879116	-0.829351157	-1.320943344	-1.407455365	1.149669958	1.193770886	-1.034338698	-1.065871633	0.796879569	FALSE
pmc7072649__cancers-12-00431-g001.jpg	-1.271382667	-1.126282247	-1.228015819	-0.916374704	0.891386177	1.115092331	-1.011143802	-0.84318418	1.055715409	FALSE
pmc5797063__oncotarget-09-5445-g001.jpg	-1.0889616	-0.958034486	-0.920979603	-1.251666351	0.697792454	1.300628082	-0.698663682	-0.883010628	0.822341205	FALSE
pmc5191957__nihms831157f2.jpg	-1.029609766	-1.201920405	-0.869262611	-1.209867902	0.819915326	0.916331312	-0.823531284	-0.861361709	0.801894743	FALSE
pmc5854428__ppat.1006839.g001.jpg	-1.369392499	-1.505146011	-0.998499976	-0.8906831	-1.50099733	0.781365703	-1.658517804	-0.826790796	0.471888164	FALSE
pmc7867281__cancers-13-00570-g001.jpg	-1.65766682	-1.648475831	-1.118235623	-1.21838758	-0.985415941	0.996753868	-1.383508763	-0.921429118	0.772395251	FALSE
pmc6277854__fimmu-09-02720-g0002.jpg	-1.369469173	-1.223425698	-1.209391076	-1.340086529	-1.075305914	1.065779193	-1.312028357	-0.784361318	0.578228064	FALSE
pmc5868815__pone.0194612.g003.jpg	-1.351732765	-1.144898192	-1.190713524	-1.145569658	-0.988656057	1.052659263	-1.577758458	-1.00094846	0.497060153	FALSE
pmc3047086__cbt1103_0317_fig009.jpg	-0.862673573	-0.989657457	-1.411410159	-1.135057936	-0.912869505	1.174009736	-1.245874341	-1.133794805	0.437196359	FALSE
R-HSA-2660826	-0.935659257	-0.82386456	-1.248269489	-0.917572695	-0.945432085	0.802674556	-1.485087989	-1.070758426	0.279362441	FALSE
pmc3307887__nihms351835f1.jpg	-1.211399162	-1.162919411	-1.151440693	-1.230431421	-1.319901952	1.038682196	-1.059251521	-0.901703509	0.480731847	FALSE
pmc7352181__cancers-12-01457-g004.jpg	-1.32723346	-1.084694236	-0.990689479	-1.406400757	-1.452808321	1.075428091	-1.318734712	-0.861358615	0.341430862	FALSE
R-HSA-2197563	-1.304254322	-1.055069082	-1.379031373	-1.221855626	-1.545022673	0.592382313	-1.400696375	-1.260481826	0.278983422	FALSE
pmc6570743__ijbms-22-581-g002.jpg	-1.276481511	-1.362502713	-1.512432916	-1.297379388	-1.115845789	0.796303529	-1.090956958	-1.039071292	0.634415734	FALSE
pmc4962559__nihms802963f2.jpg	-1.148511308	-1.213352079	-1.352364064	-1.473097551	-1.113253894	0.91661146	-1.197940157	-0.939033537	0.476733081	FALSE
pmc5835847__ol-15-04-4061-g00.jpg	-1.303192017	-1.218998581	-1.471085855	-1.467587952	-1.123933602	0.838818884	-1.267432412	-0.789230523	0.56921903	FALSE
pmc2862808__nihms169310f3.jpg	-0.887350523	-0.537938884	-0.694430713	-0.847008487	-0.739648662	0.883416727	-0.994319782	-0.756501822	0.215760968	FALSE
pmc5657583__nihms891716f6.jpg	-0.89887929	-0.55850711	-1.037689189	-0.954516326	-1.074463954	1.130463629	-0.671129716	-1.192313814	0.279299827	FALSE
pmc5302954__oncotarget-07-56811-g006.jpg	-1.190867217	-0.707583963	-0.76670371	-0.935601705	-1.268839412	0.93463601	-1.110556657	-1.349694114	0.142373788	FALSE
pmc3262490__1471-2407-11-502-3.jpg	-0.862914874	-1.105285611	-1.395289353	-1.379662848	-1.009380031	1.122546735	-0.644138582	-1.024541375	0.534128059	FALSE
pmc3380573__oncotarget-03-371-g001.jpg	-1.360999701	-1.292978899	-1.528803841	-1.169475961	-1.152131426	1.244349982	-0.912568302	-1.032104814	0.78987471	FALSE
pmc2814418__nihms169830f8.jpg	-1.313547179	-1.180557411	-1.450531568	-1.20981499	-1.013594934	1.046595523	-1.044838249	-1.075881743	0.655371841	FALSE
pmc7215987__ijms-21-02907-g002.jpg	-1.214682756	-1.117668273	-1.271764371	-1.001833444	-0.909927474	1.530613906	-1.076347826	-0.934833718	0.722906089	FALSE
pmc6358886__ijms-20-00412-g002.jpg	-1.002591012	-1.038735827	-1.322379405	-0.977786791	-1.00867868	1.243416084	-0.904615027	-0.968487291	0.598005073	FALSE
pmc2964177__hyq08405.jpg	-1.262677308	-1.005334642	-1.280220862	-1.075751377	-1.210444863	1.192510929	-0.948779617	-1.009739231	0.572303439	FALSE
pmc7182338__nihms-1575737-f0004.jpg	-1.017343641	-1.095647728	-0.725991766	-0.903163228	-1.063455605	1.460230818	-0.990956523	-1.008520844	0.445154636	FALSE
pmc7330112__fonc-10-00894-g0001.jpg	-1.202479031	-1.110014029	-0.942352798	-0.980829659	-1.205542383	1.504976266	-1.329536523	-0.85270549	0.512221061	FALSE
pmc7330112__fonc-10-00894-g0005.jpg	-1.202479031	-1.110014029	-0.942352798	-0.980829659	-1.205542383	1.504976266	-1.329536523	-0.85270549	0.512221061	FALSE
pmc7139574__cancers-12-00642-g001.jpg	-1.006367677	-0.983566645	-0.870435059	-0.890057499	-1.125845704	0.819184347	-0.986036409	-0.769974625	0.362910482	FALSE
pmc6411635__fimmu-10-00295-g0002.jpg	-1.150440973	-1.194824904	-0.993676356	-0.917002397	-1.024098081	0.94599151	-0.743328034	-1.067964755	0.551700393	FALSE
pmc6125328__fimmu-09-01927-g0004.jpg	-1.134775319	-1.233605395	-0.731103956	-1.035448191	-0.938930815	0.966541966	-1.097774076	-1.123500416	0.38733925	FALSE
pmc4432277__zbc0231515960008.jpg	-1.299336811	-1.154744368	-0.879069285	-1.01185901	-0.887117366	0.903788598	-1.212542407	-1.220569668	0.425390184	FALSE
pmc4948960__ijo-49-03-0913-g05.jpg	-0.962922988	-1.004572085	1.065951951	-1.411652031	1.036466245	-0.895096696	1.213914029	-1.464095038	-0.003578324	FALSE
pmc7072634__cells-09-00399-g001.jpg	-1.126540336	-1.127624529	-0.961694403	-1.104451355	0.655669799	-1.135771181	0.896007774	-1.063635831	0.72151693	FALSE
pmc6760157__41419_2019_1951_fig6_html.jpg	-1.167715873	-0.907732401	-1.354107328	-1.462456524	-0.771154371	-1.573748486	0.975898454	-1.504721034	0.275948809	FALSE
pmc3180107__ajcr0001-0043-f2.jpg	-0.787009749	-0.941237709	0.461989054	-0.911806781	-1.055692214	-0.689443215	0.952341471	-0.983560972	-0.115546207	FALSE
pmc7564852__cells-09-02125-g005.jpg	-0.84350908	-0.741256687	-0.751008802	-0.886189739	-0.737429714	-0.827868765	0.845905503	-0.905284224	0.276418135	FALSE
pmc7012489__105255.fig1.jpg	-0.57462123	-1.006534608	-0.862845564	-0.617300653	-1.271961594	-0.937639234	0.640654456	-0.616207943	0.25417614	FALSE
pmc2981531__zh89991058520001.jpg	-1.265878067	-1.38893204	0.781474762	-1.416147171	1.063808079	-1.050300757	-1.164815723	0.587304491	0.228414899	FALSE
pmc4350356__oncotarget-05-12675-g007.jpg	-0.758254067	-0.690748562	0.901084315	-0.822015041	1.297660636	-0.751632292	-0.975409233	-1.247316442	-0.317103036	FALSE
pmc3935732__nihms-551382-f0004.jpg	-0.498124965	-1.258221596	1.543832255	-1.2314876	0.880913474	-0.777988403	-1.059784395	-0.839206451	-0.534672573	FALSE
pmc4696776__nihms379045f2a.jpg	-0.821521222	-1.067411011	1.426786963	-1.091247935	0.724421297	-0.656332225	-1.107380175	-1.12465376	-0.496990136	FALSE
pmc5814137__nihms894333f4.jpg	-1.3208696	-1.043222537	0.451029416	-1.231851702	0.859086388	-1.153879326	-1.175331561	-1.080121733	-0.118732013	FALSE
pmc3464048__nihms-406046-f0002.jpg	-1.205215542	-1.598916567	1.171494319	-1.173243118	0.791910371	-0.98832933	-1.337703885	-0.980021927	-0.193264981	FALSE
pmc4944541__cbm-13-2-248-2.jpg	-1.112763108	-1.574922397	0.827770455	-1.345092824	0.923869797	-1.42915987	-1.253379276	-1.384017502	-0.277584251	FALSE
pmc4704136__978-3-319-26133-1_484_fig2_html.jpg	-1.207585364	-1.642539079	-0.731819277	-0.80643857	1.162946695	-0.949985047	-0.551427864	-0.924961994	0.780007884	FALSE
pmc7793796__fonc-10-592733-g005.jpg	-1.523161415	-1.047029524	-1.105535549	-1.314092824	0.800646158	-1.372773004	-1.122906802	-1.156224453	0.392171978	FALSE
pmc3270095__zjw0121140160004.jpg	0.490141652	-0.838931328	-0.995371578	-0.94081469	0.818707054	-0.93437253	-1.157549454	-0.817210197	-0.158194212	FALSE
pmc6446989__cmar-11-2623fig2.jpg	-0.991781606	-0.914097227	-1.014301611	-1.056057053	0.513885001	-0.812897855	-1.033327534	-0.958044141	0.304105165	FALSE
pmc5527809__mol2-2-272-g002.jpg	-0.791008357	-0.737301764	-1.32252481	-1.069098083	0.657497699	-1.032648454	-1.337931832	-0.799101566	0.234021863	FALSE
pmc4774111__12918_2016_264_fig1_html.jpg	-0.562602512	-0.551276338	-1.331798277	-0.943891321	1.070537559	-0.75632727	-0.787665673	-0.76973768	0.377808832	FALSE
pmc2768990__gm83-2.jpg	-0.677065782	-0.465383375	-0.99585707	-0.992258963	1.186374818	-0.792340749	-1.287996226	-0.786086672	0.178307184	FALSE
pmc2869556__zh89991050530001.jpg	-0.917763223	-0.812525451	-0.85011157	-0.576972727	0.826822522	-0.654770738	-0.871953201	-0.687873842	0.467183817	FALSE
pmc7689098__fnmol-13-602638-g009.jpg	-0.599678497	-0.825099046	-0.700571687	-0.912459306	0.78770967	-0.812597038	-0.954427906	-1.025029403	0.125088947	FALSE
pmc3928074__nihms550827f1.jpg	-0.859231007	-0.829053181	1.159863947	1.359727354	-0.956549174	-0.743271444	-0.710315857	0.901900605	0.146438377	FALSE
pmc3906548__11906_2013_416_fig1_html.jpg	-0.889589178	-0.898499526	0.724196389	1.368352886	-0.774739746	-0.953561579	-1.047839491	0.807794042	0.234631994	FALSE
pmc8042688__41021_2021_183_fig1_html.jpg	-0.861463558	-1.009412911	0.839977592	1.269575503	-0.910972332	-1.262263019	-0.873681533	0.936911576	0.175546999	FALSE
pmc7780046__cas-112-22-g003.jpg	-1.092708942	-1.226459083	0.801406518	0.727816477	-1.266055439	-0.826886253	-0.913343431	0.885098296	0.227246432	FALSE
pmc4471797__cas0106-0665-f1.jpg	-1.335531562	-1.060654576	0.838380788	0.694135286	-1.022205108	-0.784818681	-0.949864282	0.686632993	0.244044491	FALSE
pmc4628764__bmri2015-278536.001.jpg	-0.694678903	-0.770350784	0.98100097	-0.613726365	-1.22812833	-1.378227295	-0.830719923	0.862264107	-0.476364655	FALSE
pmc7074533__genes-11-00126-g003.jpg	-1.193689281	-1.289335923	0.908732446	-0.883150542	-1.090044113	-0.983088314	-1.235288548	1.032589269	-0.107032197	FALSE
pmc6523677__genes-10-00319-g002.jpg	-0.611660733	-1.129382455	0.62842256	-0.853656373	-1.107640898	-0.992269487	-0.66726313	1.043654621	-0.144561511	FALSE
pmc7971547__ppat.1009358.g003.jpg	-0.727514258	-1.1167103	0.583255899	-0.856875919	-0.907549173	-0.782943982	-0.992132671	0.867115023	-0.114154458	FALSE
pmc4040351__nihms573273f4.jpg	-0.969562698	-0.736510198	0.850630864	0.874911658	-0.671249366	-0.72050658	-1.033294993	-0.91963642	-0.208807796	FALSE
pmc7268158__10.1177_2040620720914489-fig1.jpg	-0.986538621	-1.041076223	1.384629712	0.760344685	-0.598322685	-0.853165457	-1.084647818	-0.917556667	-0.324341211	FALSE
pmc7037748__ijms-21-01098-g003.jpg	-1.137397055	-0.900881329	0.758630571	0.967777905	-1.017666349	-1.209777564	-1.030759019	-0.818264808	-0.195188696	FALSE
pmc4786834__1234f1.jpg	-1.35881164	-1.320312442	0.789661743	1.373312894	-1.224943848	-1.397961684	-1.278834196	-0.692583744	-0.014381336	FALSE
pmc2645860__zlj9990982860002.jpg	-1.354568018	-1.409753593	1.182045532	0.979644455	-1.346945171	-0.9769404	-1.043506284	-0.795129849	-0.10915009	FALSE
pmc3888876__nihms517587f2.jpg	-0.865545449	-1.463839375	1.220945547	0.858382443	-1.557794427	-0.857056948	-1.496529278	-0.991947527	-0.439509388	FALSE
pmc5764090__nihms932384f1.jpg	-1.152577744	-1.386895472	1.074709112	0.957403258	-1.231121968	-1.176966291	-1.337248842	-1.185181722	-0.306368412	FALSE
pmc1895802__zh80120696710001.jpg	-1.304972526	-1.348468298	1.311115707	1.178639167	-1.309474175	-0.999433471	-1.608790828	-1.410287493	-0.382427655	FALSE
pmc7643212__wjh-12-754-g004.jpg	-1.648970463	-1.613613245	0.50586474	-1.272769723	-1.759187196	-1.084941187	-1.414216341	-0.876487518	-0.362614071	FALSE
pmc3504253__lrt2011-329572.002.jpg	-1.505871092	-1.177154764	0.812644334	-0.858349191	-0.910127965	-1.316280403	-1.078118454	-0.990549189	-0.407224533	FALSE
pmc6953027__cells-08-01500-g002.jpg	-1.097242984	-0.888247697	0.980632372	-0.782599977	-0.807043077	-0.965055918	-1.051065509	-0.821217621	-0.550443651	FALSE
pmc5913878__12929_2018_440_fig2_html.jpg	-1.248817883	-1.014065451	0.780693928	-0.74989747	-1.02906025	-1.132778337	-1.07197304	-0.805126599	-0.463704004	FALSE
pmc7352181__cancers-12-01457-g002.jpg	-0.934372969	-0.952007791	1.413748711	-1.029401547	-1.102952333	-0.927760068	-1.426283749	-0.80584989	-0.900905501	FALSE
pmc6023839__gr5.jpg	-1.384004065	-1.112571734	1.011861255	-1.416200664	-1.057403465	-0.89211746	-1.300279038	-1.080361442	-0.654367566	FALSE
pmc2642659__zpq9990969120002.jpg	-1.393742803	-1.148851364	0.900057461	-1.21177981	-1.217858518	-1.140289277	-1.323767816	-1.083756156	-0.64797808	FALSE
pmc4407676__gav00702.jpg	-0.901620877	-1.269124615	0.898329998	-1.049565735	-1.253235049	-1.22073658	-1.406814265	-1.267989667	-0.815529761	FALSE
pmc5968093__fonc-08-00152-g001.jpg	-1.298595767	-1.335866885	0.986107477	-0.852562628	-1.33202361	-1.385474134	-1.362410617	-1.163943196	-0.669831112	FALSE
pmc3617635__2704f6.jpg	-1.150890331	-1.681262227	1.369137936	-1.08448015	-1.153073127	-1.220100995	-0.987285471	-1.038229651	-0.608962338	FALSE
pmc5366313__fimmu-08-00316-g005.jpg	-0.937221439	-1.288977365	1.290098589	-0.931754206	-0.967458701	-1.099947218	-0.773460091	-0.950758759	-0.63264239	FALSE
pmc4713888__10.1177_2040620715616544-fig1.jpg	-1.149171228	-1.329935848	1.128728291	-0.963321895	-0.965882412	-0.931719131	-1.178970022	-0.826982683	-0.523248967	FALSE
pmc7643212__wjh-12-754-g002.jpg	0.749036152	-0.520408833	-0.606946521	-0.725551047	-0.979577291	-0.825525454	0.627461291	1.038078395	-0.046916421	FALSE
pmc7432853__ijms-21-05486-g002.jpg	-0.851466208	0.786419253	-1.317654883	-0.905673082	-0.622348631	-0.850219059	0.702746325	1.060916512	0.337985026	FALSE
pmc4689760__12032_2015_717_fig1_html.jpg	-0.61341687	0.554069767	-0.906850966	-1.305033537	-1.508291967	-1.139505284	0.829660819	0.663214208	-0.16992513	FALSE
pmc3241960__nihms340793f5.jpg	-1.208912654	-0.855263142	-0.839152042	-0.584016377	-1.32400505	-0.644424134	0.887831666	0.940367443	0.822926655	FALSE
pmc3208682__961644.fig1.jpg	-0.947972361	-0.991211064	-1.350095906	-0.724624151	-0.952135242	-0.665649509	0.729033949	0.863899014	0.946531256	FALSE
pmc5955428__oncotarget-09-22907-g002.jpg	-0.570940007	1.017728917	-0.78284562	0.842208795	-0.823631865	-0.770050127	-0.836875893	-0.963766446	-0.398404204	FALSE
pmc5842063__nihms886159f1.jpg	-1.089513897	0.873997821	-1.066173741	0.842601339	-0.899392815	-1.255556877	-1.046783558	-0.89695319	-0.223987081	FALSE
pmc5588108__ol-14-03-2587-g02.jpg	-0.911374781	0.892140983	-0.841456716	-0.953614566	-0.702689876	-0.835247019	-1.307371357	-1.282656998	-0.729419125	FALSE
pmc3338341__gr2.jpg	-0.752537916	0.830915459	-0.839537817	-0.990998556	-1.148549817	-0.851093076	-1.096142405	-1.002215992	-0.764079878	FALSE
pmc4337782__nihms-119266-f0001.jpg	-0.690084271	1.011379846	-0.901725842	-1.210486323	-1.04768629	-1.21318955	-0.908975577	-1.026233185	-0.88783743	FALSE
pmc6102368__fimmu-09-01823-g005.jpg	-1.466619546	-1.481564223	-1.680495671	-1.073201097	0.852249052	-1.316718936	-1.501928426	1.04484554	1.143942373	FALSE
pmc8037152__cancers-13-01536-g001.jpg	-1.066623057	-1.162349738	-1.017416433	-0.705703771	1.106187817	-0.604695728	-0.620452097	0.762929823	1.069782952	FALSE
pmc4254647__nihms640769f3.jpg	-1.200387572	-0.877632417	-0.913041947	-0.608062304	0.956388865	-0.388343936	-1.242412761	0.645914278	0.869717474	FALSE
pmc6205166__oncotarget-09-34748-g009.jpg	-0.591810846	-0.874120222	-1.400159688	-1.179712527	-0.910153093	-1.301520147	-0.884914785	0.48994288	0.198092051	FALSE
pmc4926181__viruses-08-00161-g002.jpg	-0.922761578	-0.609666334	-0.72539369	-0.550899211	-1.106465203	-0.538553889	-0.674580833	0.74465123	0.32743762	FALSE
pmc7351433__ijbms-23-800-g001.jpg	-0.932268455	-0.942748574	-1.111360726	-0.800446115	-0.771740104	-0.663660949	-0.785331892	0.945014506	0.580226341	FALSE
pmc4443741__fimmu-06-00235-g004.jpg	-0.868016975	-1.076972122	-0.998561476	-1.205744652	-0.909934274	-0.863492744	-0.763266843	0.858905035	0.404476829	FALSE
pmc6532024__fimmu-10-01107-g0003.jpg	-1.07680264	-1.452545539	-1.758998023	-0.768413317	-0.875633497	-0.658870157	-1.430069446	0.964548376	0.875761126	FALSE
pmc4743122__13075_2016_937_fig1_html.jpg	-1.405202426	-1.434066667	-1.212090898	-0.819989313	-1.092489839	-1.512723999	-1.145855086	0.932213214	0.622684326	FALSE
pmc6274929__ijms-19-03508-g002.jpg	-1.123326201	-0.980161727	-1.185724421	-1.379600067	-1.242800213	-0.768069335	-1.23700715	0.791377208	0.329184205	FALSE
pmc6274929__ijms-19-03508-g003.jpg	-1.441990052	-1.051998935	-0.905192571	-1.634296393	-1.424065201	-0.913762479	-1.327829792	0.844512408	0.241972228	FALSE
pmc6532024__fimmu-10-01107-g0002.jpg	-0.871391821	-1.004973385	-0.751953349	-0.972350696	-0.956473089	-0.630029675	-1.190342366	0.648200536	0.255907127	FALSE
pmc6590643__ijc-144-1664-g004.jpg	-1.130621656	-1.165927681	-0.695019854	-0.856559836	-1.181600845	-0.944208658	-0.916549496	0.675232205	0.352452404	FALSE
pmc3046427__bcr2723-2.jpg	-1.278669876	-0.962773882	-0.74968014	-0.962383311	-1.115794872	-0.955093013	-1.163263426	0.816165616	0.320967498	FALSE
pmc3213171__pcbi.1002262.g001.jpg	-1.37912617	-0.941121153	-0.963084774	-0.948450334	-1.255452199	-0.881758827	-1.398458597	0.75891034	0.349402109	FALSE
pmc3912412__212fig6.jpg	-1.346436151	-1.354623424	-1.808137626	-0.787212351	-1.310274974	-0.881371455	-1.670497541	-0.961859158	0.380822638	FALSE
pmc3504253__lrt2011-329572.001.jpg	-1.798472274	-1.445476602	-0.809975471	-1.344511949	-1.198159062	-1.196896821	-1.159708692	-1.342704811	0.102911849	FALSE
pmc7037748__ijms-21-01098-g001.jpg	-1.648354095	-1.325873067	-0.775064935	-0.878320111	-1.215413248	-1.480567476	-1.310059123	-1.166789132	0.039534215	FALSE
pmc3266773__jci45977.f10.jpg	-1.600453001	-1.406912265	-1.158757512	-0.920428311	-1.169154119	-1.232835361	-1.165092755	-1.235305682	0.244144347	FALSE
pmc2374711__gb-2008-9-2-r38-5.jpg	-1.61688242	-1.496204621	-0.888218349	-1.13078838	-1.56483943	-1.288951804	-1.585570715	-1.559363741	-0.092134351	FALSE
pmc7907040__12272_2021_1314_fig2_html.jpg	-1.440908927	-1.212172751	-0.794146201	-1.184035948	-1.226108912	-1.10384036	-1.481017001	-1.40160537	-0.130245558	FALSE
pmc6989401__41388_2019_1042_fig6_html.jpg	-1.424641266	-1.376250935	-0.948269311	-1.085641112	-1.350665088	-1.411945552	-1.62865124	-1.232970724	-0.092254239	FALSE
pmc4655423__fimmu-06-00597-g001.jpg	-1.326377195	-1.407117031	-1.16291307	-1.865024024	-1.393653353	-1.302202817	-1.604731347	-1.372138681	-0.208747612	FALSE
pmc7764702__ijms-21-09390-g007.jpg	-1.245248888	-1.306457981	-1.660459516	-1.449965207	-1.585178588	-1.332082227	-1.519883544	-1.40478037	-0.054322526	FALSE
pmc4039233__oncotarget-05-1576-g002.jpg	-1.715170942	-1.77123707	-1.331851939	-1.204847128	-1.877134506	-1.398743158	-1.563419552	-1.335564029	0.130144976	FALSE
pmc3369606__zh89991289780002.jpg	-1.249696502	-1.775882639	-1.019717128	-1.354568445	-1.317775622	-1.641493711	-1.643429727	-1.600852149	-0.163191841	FALSE
pmc6977568__i1947-6094-15-4-250-f01.jpg	-1.502642054	-1.438576033	-1.421832663	-1.442640192	-1.161125607	-1.684774242	-1.578772445	-1.286628757	0.023562001	FALSE
pmc2752022__nihms-141120-f0002.jpg	-1.789749848	-1.745782293	-1.644865001	-1.352007511	-1.337902689	-1.699718594	-1.501656712	-1.339191818	0.280703583	FALSE
pmc5495050__cshperspectmed-cch-026674_f3.jpg	-1.04686889	-1.060100843	-0.755430819	-1.686210467	-0.917964745	-0.454777094	-1.441998679	-1.496506253	-0.24535793	FALSE
pmc6514059__fimmu-10-00909-g0002.jpg	-1.258871294	-1.386659988	-0.64829525	-1.52306043	-1.499533873	-1.52373935	-1.335775481	-0.984575162	-0.275394682	FALSE
pmc8063837__biology-10-00255-g001.jpg	-1.104686719	-0.654748567	-0.879842633	-1.208426556	-1.486314403	-1.24667522	-1.161346072	-1.196091107	-0.380011365	FALSE
pmc3475412__nihms-410870-f0003.jpg	-0.874852022	-0.835817627	-0.756487203	-1.210497869	-1.80565693	-1.163653004	-1.383450243	-0.924424072	-0.475150806	FALSE
pmc2817383__cfg2009-914762.004.jpg	-0.765116219	-1.322168122	-0.898507454	-0.766786643	-1.266876347	-1.346201608	-1.095773366	-1.00300937	-0.100465535	FALSE
pmc7503462__ijms-21-06045-g002.jpg	-0.725636817	-1.40165515	-1.087519672	-1.140335125	-1.350717097	-0.988356127	-0.822518418	-0.999316403	0.011355246	FALSE
pmc6442983__104738.fig7.jpg	-1.245090108	-1.271626595	-0.44375108	-0.898877412	-1.435627061	-0.927232138	-0.697138996	-1.199805391	-0.044913605	FALSE
pmc4557770__nihms-717235-f0001.jpg	-1.33526456	-1.437163259	-0.822949122	-0.990261783	-1.090748561	-0.835605545	-0.903783605	-0.795933766	0.275192328	FALSE
pmc4447524__nihms666383f1.jpg	-1.138774007	-1.342938269	-0.925578551	-0.92829013	-1.530546441	-0.830978761	-1.234499296	-0.974203212	0.036060041	FALSE
pmc4747366__oncotarget-06-40747-g007.jpg	-1.362882414	-1.185318832	-0.832805709	-0.954943361	-1.33263848	-1.160348392	-1.165048705	-1.054262385	-0.006445947	FALSE
pmc6698603__cmar-11-7621-g0006.jpg	-1.215341563	-0.757018443	-1.156115921	-1.375128525	-0.575182531	-1.282978311	-1.151886665	-1.333763416	-0.10096258	FALSE
pmc3535349__18_2012_1018_fig1_html.jpg	-1.188156352	-1.119190967	-1.693314749	-1.55342051	-0.803416439	-1.551661641	-0.738820358	-1.192852454	0.165519742	FALSE
pmc4410894__sccaa-8-067fig3.jpg	-1.273638197	-0.967286277	-0.821692544	-0.794403312	-0.769376826	-0.701073444	-1.053130017	-0.870204457	0.183234728	FALSE
pmc5827745__sct3-7-305-g002.jpg	-1.374665906	-0.905987452	-1.015833998	-0.982958448	-0.877792058	-0.763575303	-0.940279044	-1.172467504	0.151414647	FALSE
pmc4357193__12943_2015_326_fig9_html.jpg	-1.475570362	-0.918922176	-0.73702123	-0.941362976	-0.712552912	-1.083054856	-1.009741185	-1.177683581	0.058958821	FALSE
pmc2627788__nihms-79758-f0005.jpg	-1.37255835	-1.097628617	-0.899824238	-0.875102006	-0.837294714	-0.994801865	-1.297053961	-0.945018784	0.133482802	FALSE
pmc2869094__nihms180614f1.jpg	-1.557884169	-1.2302414	-0.849301771	-0.936879798	-0.884556899	-1.065232132	-1.236692271	-0.915953149	0.20461293	FALSE
pmc5309231__fonc-07-00019-g003.jpg	-1.546338637	-1.087676677	-1.102317407	-0.735456795	-1.151446767	-1.079384532	-0.805303057	-1.040488438	0.283028322	FALSE
pmc7037748__ijms-21-01098-g002.jpg	-1.656860564	-1.332856831	-0.900409342	-0.900050587	-1.120157625	-1.129689334	-0.940574373	-0.929936696	0.292627189	FALSE
pmc6982088__ijms-21-00300-g001.jpg	-1.242907089	-1.129291569	-0.890412264	-0.952658936	-0.933315335	-1.140752135	-0.909406349	-0.945306066	0.11124921	FALSE
pmc4754058__conc-23-34f2.jpg	-1.449233693	-1.075713701	-0.886053439	-1.001760916	-0.915003224	-1.276337599	-1.058580489	-1.138772085	0.058909415	FALSE
pmc3339405__nihms369924f2.jpg	-1.458335998	-1.091498886	-0.863639896	-0.824973306	-1.160090639	-1.29531561	-0.964315428	-0.955402801	0.09780537	FALSE
pmc4671321__int-j-fertil-steril-9-361-g05.jpg	-1.406588004	-0.947315878	-1.019561607	-0.911294936	-1.123311954	-1.196650756	-0.919190459	-1.09896821	0.074605233	FALSE
pmc4673016__nihms725173f1.jpg	-0.992373746	-1.133377812	-1.10663933	-0.618659093	-0.770471547	-0.757267427	-1.150246097	-1.110814048	0.195971987	FALSE
pmc6873089__lic-0008-0341-g02.jpg	-1.249549783	-1.173898145	-0.995640921	-0.638471345	-0.853578086	-0.895125277	-1.130054712	-0.910245794	0.25420124	FALSE
pmc3539739__nihms431052f1.jpg	-0.989456405	-0.940170901	-1.346026077	-0.868295502	-0.847568086	-0.645296884	-1.141073737	-0.908867578	0.209664103	FALSE
pmc6205166__oncotarget-09-34748-g004.jpg	-1.16626695	-1.164510405	-1.294297393	-0.739538272	-1.117133965	-0.633987541	-1.265305581	-0.864851456	0.284194887	FALSE
pmc3173728__ah2012-524308.001.jpg	-0.773903286	-0.700995643	-1.193311081	-0.80386554	-1.005447615	-1.049696359	-0.772095947	-0.863797446	-0.009577245	FALSE
pmc2838317__zbc0171010980008.jpg	-0.975927993	-0.700875669	-1.062026983	-1.055719654	-0.958213014	-0.906309602	-0.594186526	-0.938437433	0.022370303	FALSE
pmc5350732__cts-2-183-g003.jpg	-1.051216642	-0.795942888	-1.017377116	-1.242659131	-0.817724725	-1.127923286	-0.793174086	-0.800669062	-0.001584509	FALSE
pmc2446947__zjv0140807860009.jpg	-0.889065806	-0.665535961	-1.136926401	-0.906040811	-1.078950006	-0.658763544	-1.176872393	-0.983220532	-0.063593401	FALSE
pmc5466503__nihms845861f2.jpg	-0.838870267	-0.733474949	-1.167622889	-0.934156955	-0.936610909	-0.939478071	-1.121281956	-0.957996176	-0.064582112	FALSE
pmc2652867__nihms77432f1.jpg	-0.970832331	-0.721906472	-1.01079424	-0.909349592	-1.299582755	-0.760454946	-0.915152541	-0.83833103	-0.043396492	FALSE
pmc4680395__ijcep0008-12595-f4.jpg	-1.054533284	-1.065356318	-0.836244261	-0.89710088	-1.167760778	-0.77747571	-0.915589954	-0.791381408	0.075516208	FALSE
pmc3840450__cancers-02-01838-g002.jpg	-0.943793234	-1.162598336	-0.88971983	-1.094344014	-1.279749122	-0.80358808	-0.975856486	-1.020641382	-0.036132017	FALSE
pmc4066667__nihms583386f3.jpg	-1.048579585	-1.059851379	-0.777266241	-1.23701245	-1.28761009	-0.908320485	-1.059886578	-0.92319903	-0.121306658	FALSE
pmc7033644__fonc-10-00090-g0002.jpg	-1.050823937	-0.960535506	-0.590314548	-1.06407011	-1.013833364	-1.355003132	-0.884885374	-1.238720208	-0.244077774	FALSE
pmc4774495__bt-24-147f6.jpg	-0.936219082	-1.166748667	-0.484929539	-1.035439132	-1.020374003	-1.309345009	-1.515741638	-0.977920454	-0.309131618	FALSE
pmc7982428__gr1.jpg	-1.053902961	-0.882845949	-1.175244526	-1.121897689	-0.925109756	-1.404013226	-1.192870987	-0.979824087	-0.087412004	FALSE
pmc7017004__cancers-12-00024-g001.jpg	-1.04643127	-1.232621675	-1.06063885	-0.747223168	-0.857424031	-1.281427839	-1.271798726	-0.892836197	0.103088606	FALSE
pmc3536020__nihms422814f5.jpg	-1.137590121	-1.116504489	-0.943708466	-0.938739369	-0.73474869	-1.338342057	-1.461931606	-1.104139348	-0.049645856	FALSE
pmc5615369__genes-08-00236-g001.jpg	-1.343550671	-1.506664329	-1.134698714	-1.197933447	-1.459032659	-1.380662269	-1.10292479	-0.873966049	0.125400729	FALSE
pmc6356392__cells-08-00006-g004.jpg	-1.406513135	-1.314854879	-1.011462516	-0.783337627	-1.065946161	-1.281280736	-1.129594099	-0.739316078	0.244381903	FALSE
pmc7936150__gr6.jpg	-1.09776521	-1.045050219	-1.087820224	-0.953796385	-1.198768556	-1.558825696	-1.076540301	-0.745252147	-0.029758066	FALSE
pmc3716749__onci-2-e24524-g1.jpg	-1.134079272	-1.275053414	-1.297264379	-1.046585286	-1.245037715	-1.234695758	-0.976940808	-0.713045344	0.192204707	FALSE
pmc7503842__ijms-21-06247-g001.jpg	-1.519219558	-1.364942301	-0.910967587	-1.21086473	-1.233402225	-0.861805122	-1.545255353	-0.931812253	0.108415212	FALSE
pmc1681468__msb4100014-f1.jpg	-1.20146841	-1.121252608	-1.067797383	-1.349442257	-1.46873094	-0.852181148	-1.382777852	-1.187760749	-0.118005789	FALSE
pmc5005329__fphar-07-00290-g001.jpg	-1.319603042	-1.497413134	-1.042497817	-1.383577429	-1.403534304	-0.926765861	-1.289254808	-0.98819991	0.088238202	FALSE
pmc2948541__ukmss-32136-f0005.jpg	-1.313858842	-1.458444977	-1.212262562	-1.339442397	-1.469604933	-0.957180338	-1.279373372	-0.950053524	0.129057881	FALSE
pmc7982061__bjbms-21-136-g002.jpg	-1.135295709	-1.025589695	-1.52774609	-1.198457418	-1.03650769	-0.843464498	-1.271600826	-1.108977339	0.137742277	FALSE
pmc8063837__biology-10-00255-g002.jpg	-1.203195133	-1.068588331	-1.302846219	-1.219353086	-0.931576801	-1.145701963	-1.282310369	-1.11001242	0.0537523	FALSE
pmc3575604__nihms-437172-f0001.jpg	-1.241905056	-1.148727019	-1.142319254	-1.267979797	-1.092060488	-1.037249927	-1.407384394	-0.995822817	0.017550958	FALSE
pmc5653691__fimmu-08-01330-g001.jpg	-1.285155136	-1.209245073	-1.356589659	-1.243946065	-1.124482505	-1.323288327	-1.406393747	-0.733177347	0.117405691	FALSE
pmc5703456__pone.0188071.g003.jpg	-1.439330528	-1.204211773	-1.176824736	-1.100923802	-0.985731325	-1.219238699	-1.6236882	-1.020087624	0.083521749	FALSE
pmc3685413__nihms-349226-f0002.jpg	-1.401453354	-1.229058904	-1.323252291	-1.082116874	-1.271700571	-1.040231583	-1.523118139	-1.128596384	0.108768806	FALSE
pmc4135307__nihms597869f1.jpg	-1.422846951	-1.350704594	-1.405620113	-1.277254481	-0.803767793	-1.047913335	-1.164153633	-1.175133403	0.299412691	FALSE
pmc1681468__msb4100014-f6.jpg	-1.261978368	-1.253415801	-1.46030995	-1.25596957	-1.179105078	-1.278511193	-1.201845594	-1.120802767	0.117987866	FALSE
pmc7503842__ijms-21-06247-g002.jpg	-1.442393575	-1.444248404	-1.369401914	-1.196701868	-1.247020931	-1.261721747	-1.300287468	-1.306414182	0.156252059	FALSE
